# Supplementary material for: A cybertaxonomic revision of the micro-landsnail genus Plectostoma Adam (Mollusca, Caenogastropoda, Diplommatinidae), from Peninsular Malaysia, Sumatra and Indochina
Source: Zookeys. 2014 Mar 25;(393):1–107. doi: 10.3897/zookeys.393.6717 (PMC3974427; doi:10.3897/zookeys.393.6717)
Supplement: XML Treatment for Plectostoma [file zookeys.393.6717-treatment1.xml]

<!DOCTYPE tp:taxon-treatment
  PUBLIC "-//TaxonX//DTD Taxonomic Treatment Publishing DTD v0 20100105//EN" "tax-treatment-NSO.dtd">
<tp:taxon-treatment xmlns:tp="http://www.plazi.org/taxpub"><tp:treatment-meta><mixed-citation publication-type="journal"><person-group><name><surname>Liew</surname><given-names>Thor-Seng</given-names></name><name><surname>Vermeulen</surname><given-names>Jaap Jan</given-names></name><name><surname>Marzuki</surname><given-names>Mohammad Effendi bin</given-names></name><name><surname>Schilthuizen</surname><given-names>Menno</given-names></name></person-group><article-title>A cybertaxonomic revision of the micro-landsnail genus <italic>Plectostoma</italic> Adam (Mollusca, Caenogastropoda, Diplommatinidae), from Peninsular Malaysia, Sumatra and Indochina</article-title><source>Zookeys</source><day>25</day><month>3</month><year>2014</year><volume>2014</volume><issue>393</issue><fpage>1</fpage><lpage>107</lpage><pub-id pub-id-type="doi">10.3897/zookeys.393.6717</pub-id></mixed-citation></tp:treatment-meta><tp:nomenclature><label>Genus</label><tp:taxon-name>
                        <tp:taxon-name-part taxon-name-part-type="genus">Plectostoma</tp:taxon-name-part>
                        <object-id xmlns:xlink="http://www.w3.org/1999/xlink" xlink:type="simple">http://species-id.net/wiki/Plectostoma</object-id>
                    </tp:taxon-name><tp:nomenclature-citation-list><tp:nomenclature-citation><tp:taxon-name>Plectostoma</tp:taxon-name><comment> Adam 1865: 177. Type species: <italic><tp:taxon-name>Plectostoma DeCrespignii</tp:taxon-name></italic> (by original designation)</comment></tp:nomenclature-citation><tp:nomenclature-citation><tp:taxon-name>Geothauma</tp:taxon-name><comment><xref ref-type="bibr" rid="B32">Crosse 1892</xref>: 282. Type species (by original designation): <italic><tp:taxon-name>Plectostoma grandispinosum</tp:taxon-name></italic> (Godwin-Austen, 1889).</comment></tp:nomenclature-citation></tp:nomenclature-citation-list></tp:nomenclature><tp:treatment-sec sec-type="Generic classification dispute"><title>Generic classification dispute.</title><p>The genus <italic><tp:taxon-name>Opisthostoma</tp:taxon-name></italic> was described by <xref ref-type="bibr" rid="B16">Blanford and Blanford (1860)</xref> based on one species–<italic><tp:taxon-name>Opisthostoma nilgiricum</tp:taxon-name></italic> from India. <xref ref-type="bibr" rid="B2">Adam (1865b)</xref> described a second species of <italic><tp:taxon-name>Opisthostoma</tp:taxon-name></italic>, namely, <italic><tp:taxon-name>Opisthostoma decrespignyi</tp:taxon-name></italic>, which he previously described under the new genus <italic><tp:taxon-name>Plectostoma</tp:taxon-name></italic> (<xref ref-type="bibr" rid="B1">Adam 1865a</xref>). Nevertheless, <xref ref-type="bibr" rid="B18">Blanford (1867)</xref> concluded that the conchological differences between these two taxa were not enough to create a different genus. Instead, he suggested these could be two different subgenera. Next, another two subgenera–<italic><tp:taxon-name>Gyrostropha</tp:taxon-name></italic> Ancey, 1887 and <italic><tp:taxon-name>Geothauma</tp:taxon-name></italic> Crosse, 1892, were proposed for different forms of <italic><tp:taxon-name>Opisthostoma</tp:taxon-name></italic> and <italic><tp:taxon-name>Plectostoma</tp:taxon-name></italic>. However, <xref ref-type="bibr" rid="B104">Smith (1893a)</xref> suggested that this subgeneric classification was not necessary until more data other than shell morphology were available. Since then, a classification into three subgenera within the genus <italic><tp:taxon-name>Opisthostoma</tp:taxon-name></italic>, namely, <italic><tp:taxon-name>Geothauma</tp:taxon-name></italic>, <italic><tp:taxon-name>Opisthostoma</tp:taxon-name></italic>, and <italic><tp:taxon-name>Plectostoma</tp:taxon-name></italic> has generally been accepted (e.g. <xref ref-type="bibr" rid="B67">von Martens and Thiele 1908</xref>, <xref ref-type="bibr" rid="B5">van Benthem Jutting 1932</xref>, <xref ref-type="bibr" rid="B6">van Benthem Jutting 1952</xref>), until, in a recent review of the genus <italic><tp:taxon-name>Opisthostoma</tp:taxon-name></italic>, <xref ref-type="bibr" rid="B121">Vermeulen (1991</xref>, <xref ref-type="bibr" rid="B122">1994</xref>) followed a classification into only two subgenera, namely, <italic><tp:taxon-name>Opisthostoma</tp:taxon-name></italic> and <italic><tp:taxon-name>Plectostoma</tp:taxon-name></italic>.</p></tp:treatment-sec><tp:treatment-sec sec-type="Diagnosis"><title>Diagnosis.</title><p>Despite the distinct ecological niche differences (see below–Distribution and habitat) between <!--PageBreak--><!--PageBreak--><italic><tp:taxon-name>Opisthostoma</tp:taxon-name></italic> and <italic><tp:taxon-name>Plectostoma</tp:taxon-name></italic>, it is not feasible to use this criterion in the genus identification, because information about the ecology is usually not available as most collections are made by soil sampling. After 150 years of work on <italic><tp:taxon-name>Opisthostoma</tp:taxon-name></italic>, it is still difficult to identify reliable apomorphic character states that can be used to distinguish between <italic><tp:taxon-name>Opisthostoma</tp:taxon-name></italic> and <italic><tp:taxon-name>Plectostoma</tp:taxon-name></italic> (<xref ref-type="bibr" rid="B121">Vermeulen 1991</xref>, <xref ref-type="bibr" rid="B122">1994</xref>). Both share the character state of the constriction, which is a slight shrinkage in the whorl towards the end of the spire. When the animal retracts into its shell, its operculum rests at the constriction (<xref ref-type="bibr" rid="B121">Vermeulen 1991</xref>). It is, however, possible to make a morphological distinction between <italic><tp:taxon-name>Opisthostoma</tp:taxon-name></italic> and <italic><tp:taxon-name>Plectostoma</tp:taxon-name></italic> on the basic of the shell colouration in a fully grown adult, which is orange or pinkish in <italic><tp:taxon-name>Plectostoma</tp:taxon-name></italic> and white or pale yellowish in <italic><tp:taxon-name>Opisthostoma</tp:taxon-name></italic>. The colour differences between these two genera are very clear when comparing the living snails or freshly dead shell material (<xref ref-type="fig" rid="F17">Figure 17</xref>, and <xref ref-type="app" rid="APP1">Appendix 18</xref>). Some <italic><tp:taxon-name>Plectostoma</tp:taxon-name></italic> species have a regularly coiled tuba, and a shell form that is similar to <italic><tp:taxon-name>Arinia</tp:taxon-name></italic>. However, <italic><tp:taxon-name>Plectostoma</tp:taxon-name></italic> and <italic><tp:taxon-name>Arinia</tp:taxon-name></italic> can be easily distinguished by shell colour differences. The shell colour in <italic><tp:taxon-name>Arinia</tp:taxon-name></italic> is similar to that in <italic><tp:taxon-name>Opisthostoma</tp:taxon-name></italic>.</p><fig id="F17" position="float" orientation="portrait"><label>Figures 17.</label><caption><p>Photographs of 17 living <italic><tp:taxon-name>Plectostoma</tp:taxon-name></italic> species. <bold>A</bold> <italic><tp:taxon-name>Plectostoma salpidomon</tp:taxon-name></italic> (van Benthem Jutting, 1952), BOR 5569 <bold>B</bold> <italic><tp:taxon-name>Plectostoma umbilicatum</tp:taxon-name></italic> (van Benthem Jutting, 1952), BOR 5503 <bold>C</bold> <italic><tp:taxon-name>Plectostoma palinhelix</tp:taxon-name></italic> (van Benthem Jutting, 1952), BOR 5520 <bold>D</bold> <italic><tp:taxon-name>Plectostoma kakiense</tp:taxon-name></italic> (Tomlin, 1948), BOR 5516 <bold>E</bold> <italic><tp:taxon-name>Plectostoma mengaburensis</tp:taxon-name></italic> sp. n., BOR 5574 <bold>F</bold> <italic><tp:taxon-name>Plectostoma kubuensis</tp:taxon-name></italic> sp. n., BOR 5518 <bold>G</bold> <italic><tp:taxon-name>Plectostoma whitteni</tp:taxon-name></italic> sp. n., BOR 5536 <bold>H</bold> <italic><tp:taxon-name>Plectostoma senex</tp:taxon-name></italic> (van Benthem Jutting, 1952), BOR 5631 <bold>I</bold> <italic><tp:taxon-name>Plectostoma crassipupa</tp:taxon-name></italic> (van Benthem Jutting, 1952), BOR 5515 <bold>J</bold> <italic><tp:taxon-name>Plectostoma ikanensis</tp:taxon-name></italic> sp. n. Form BOR 5507, BOR 5507 <bold>K</bold> <italic><tp:taxon-name>Plectostoma ikanensis</tp:taxon-name></italic> sp. n. Form BOR 5504, BOR 5504 <bold>L</bold> <italic><tp:taxon-name>Plectostoma sinyumensis</tp:taxon-name></italic> (Maassen, 2001), BOR 5537 <bold>M</bold> <italic><tp:taxon-name>Plectostoma crassipupa</tp:taxon-name></italic> (van Benthem Jutting, 1952), BOR 5512 <bold>N</bold> <italic><tp:taxon-name>Plectostoma siphonostomum</tp:taxon-name></italic> (van Benthem Jutting, 1952), BOR 5557 <bold>O</bold> <italic><tp:taxon-name>Plectostoma laidlawi</tp:taxon-name></italic> (Sykes, 1902) Form BOR 5510, BOR 5510 <bold>P</bold> <italic><tp:taxon-name>Plectostoma relauensis</tp:taxon-name></italic> sp. n., BOR 5511 <bold>Q</bold> <italic><tp:taxon-name>Plectostoma christae</tp:taxon-name></italic> (Maassen, 2001), BOR 5505 <bold>R</bold> <italic><tp:taxon-name>Plectostoma retrovertens</tp:taxon-name></italic> (Tomlin, 1938), BOR 5559 <bold>S</bold> <italic><tp:taxon-name>Plectostoma tohchinyawi</tp:taxon-name></italic> sp. n., BOR 5533.</p></caption><graphic xmlns:xlink="http://www.w3.org/1999/xlink" xlink:href="zookeys-393-001-g017.jpg" position="float" orientation="portrait" xlink:type="simple"/></fig></tp:treatment-sec><tp:treatment-sec sec-type="Description"><title>Description.</title><p><bold>Apex.</bold> Protoconch is either slightly, moderately or distinctly convex (<xref ref-type="fig" rid="F3">Figure 3</xref>).</p><p><bold>Spire.</bold> Height: 1.0 mm–3.7 mm. Width: 0.85 mm–2.60 mm (<xref ref-type="fig" rid="F11">Figure 11</xref>). Number of whorls between 2 3/4–71/4. Apical spire shape: oblong or depressed conical (<xref ref-type="fig" rid="F4">Figure 4</xref>). Basal spire shape: conical, ovoid or ellipsoid (<xref ref-type="fig" rid="F5">Figure 5</xref>). Whorl periphery: flat, slightly, moderately or distinctly convex. Umbilicus: open, partially closed, or totally closed.</p><p><bold>Constriction.</bold> Parietal teeth: parietal side of inner constriction whorl (<xref ref-type="fig" rid="F2">Figure 2</xref>) with two long lamellae (<xref ref-type="fig" rid="F6">Figure 6A</xref>), two ridges with a knob at each end (<xref ref-type="fig" rid="F6">Figure 6B</xref>), one ridge with a knob at one end (<xref ref-type="fig" rid="F6">Figure 6C</xref>), or no teeth (<xref ref-type="fig" rid="F6">Figure 6D</xref>). Basal teeth: basal side of inner constriction whorl (<xref ref-type="fig" rid="F2">Figure 2</xref>) with no teeth (<xref ref-type="fig" rid="F7">Figure 7B</xref>), one ridge running parallel with the whorl growing direction, one ridge with a knob at one end running perpendicular to the whorl growing direction, or a combination of the latter two types (<xref ref-type="fig" rid="F7">Figure 7A</xref>).</p><p><bold>Tuba.</bold> Coiling direction: regular coiling (type 1, <xref ref-type="fig" rid="F8">Figure 8A</xref>) or distorted (Type 2, or 3) (<xref ref-type="fig" rid="F8">Figure 8B and C</xref>). Tuba whorl length in proportion to spire last whorl: <italic>ca.</italic> 3/8–1 1/2. Proportion of tuba that attaches to spire: whole to none.</p><p><bold>Aperture and peristome.</bold> Peristome: simple aperture without outer peristome (<xref ref-type="fig" rid="F10">Figure 10B</xref>), or double peristome (<xref ref-type="fig" rid="F10">Figure 10C</xref> and <xref ref-type="fig" rid="F10">10D</xref>). Shape of outer peristome (<xref ref-type="fig" rid="F10">Figure 10A</xref>): same as inner peristome and uniformly round, or highly projected or slightly projected at either a particular side or at a several sides of anterior, poteriorior, left and right laterial (<xref ref-type="fig" rid="F9">Figure 9</xref> and <xref ref-type="fig" rid="F10">10A</xref>).</p><p><bold>Spiral lines.</bold> Either thick or thin, or only thin lines present (<xref ref-type="fig" rid="F12">Figure 12</xref>).</p><p><bold>Radial ribs.</bold> Rib density: 4–32 per mm on the spire’s last whorl in right lateral view (<xref ref-type="fig" rid="F13">Figure 13A</xref>). Intensity: thick or thin (<xref ref-type="fig" rid="F13">Figure 13B</xref>). Shape: straight, slightly curved, distinctly curved, single humped, single looped or double looped and the shape remaining the same or changing between between the spire and the tuba (<xref ref-type="fig" rid="F13">Figure 13C</xref>, but single-looped, and double-humped not shown). Inclination: from orthoclin to prosoclin.</p></tp:treatment-sec><tp:treatment-sec sec-type="Distribution and habitat"><title>Distribution and habitat.</title><p>The distribution range of <!--PageBreak--><!--PageBreak--><italic><tp:taxon-name>Plectostoma</tp:taxon-name></italic> is about 4.6 million square kilometres within the extent limited by <named-content xmlns:xlink="http://www.w3.org/1999/xlink" content-type="dwc:verbatimCoordinates" xlink:type="simple">11°N, 97°E</named-content> and <named-content xmlns:xlink="http://www.w3.org/1999/xlink" content-type="dwc:verbatimCoordinates" xlink:type="simple">5°S, 120°E</named-content>. However probably less than 5% of this large area is covered by limestone outcrops where suitable habitat may exist for obligate karst taxa like <italic><tp:taxon-name>Plectostoma</tp:taxon-name></italic>. The genus counts 79 species and occurs in Vietnam (1 species), Thailand (1), Peninsular Malaysia (28), Sumatra (1), and Borneo (48). Peninsular Malaysia, Sumatra and Borneo are part of the biogeographical region called Sundaland (<xref ref-type="bibr" rid="B57">Johnson 1964</xref>). <italic><tp:taxon-name>Plectostoma</tp:taxon-name></italic> is found on most limestone hills. However, the genus is conspicuously absent on the limestone hills to the west of the central mountain ranges, such as the hills in the States of Perak and Kedah in Peninsular Malaysia, and in the northwestern half of Sumatra (<xref ref-type="fig" rid="F18">Figure 18</xref>). No species have been recorded from the east coast of Sumatra, where hardly any limestone outcrops exist.</p><fig id="F18" position="float" orientation="portrait"><label>Figures 18.</label><caption><p>Distributional records of <italic><tp:taxon-name>Plectostoma</tp:taxon-name></italic> species. <bold>A</bold>–<bold>D</bold> distribution records for each of 31 <italic><tp:taxon-name>Plectostoma</tp:taxon-name></italic> species.</p></caption><graphic xmlns:xlink="http://www.w3.org/1999/xlink" xlink:href="zookeys-393-001-g018.jpg" position="float" orientation="portrait" xlink:type="simple"/></fig><p>Based on collection data and our field experience, there is a distinct ecological divergence between <italic><tp:taxon-name>Plectostoma</tp:taxon-name></italic> and <italic><tp:taxon-name>Opisthostoma</tp:taxon-name></italic>. This was already observed in the 19<sup>th</sup> century (<xref ref-type="bibr" rid="B16">Blanford and Blanford 1860</xref>, <xref ref-type="bibr" rid="B31">de Crespigny 1865</xref>, <xref ref-type="bibr" rid="B17">Blanford 1866</xref>), and also by <xref ref-type="bibr" rid="B10">Berry (1961)</xref>. <italic><tp:taxon-name>Plectostoma</tp:taxon-name></italic> can only be found in limestone outcrops, where the rock face is its major habitat, although a few individuals can occasionally be found on vegetation debris below the limestone rock face. <italic><tp:taxon-name>Opisthostoma</tp:taxon-name></italic>, on the other hand, is a soil dweller, living in leaf litter on the forest floor. They are mostly but not exclusively found in forest over limestone bedrock (<xref ref-type="bibr" rid="B98">Schilthuizen et al. 2003b</xref>).</p></tp:treatment-sec><tp:treatment-sec sec-type="Phylogenetic relationships"><title>Phylogenetic relationships.</title><p>Our molecular phylogenetic analysis reveals that <italic><tp:taxon-name>Plectostoma</tp:taxon-name></italic>, <italic><tp:taxon-name>Opisthostoma</tp:taxon-name></italic>, and <italic><tp:taxon-name>Arinia</tp:taxon-name></italic> are phylogenetically closely related (<xref ref-type="fig" rid="F16">Figure 16</xref>). It is important to point out that the phylogenetic relationships among <italic><tp:taxon-name>Plectostoma</tp:taxon-name></italic>, <italic><tp:taxon-name>Opisthostoma</tp:taxon-name></italic> (except <italic><tp:taxon-name>Opisthostoma vermiculum</tp:taxon-name></italic>), <italic><tp:taxon-name>Opisthostoma vermiculum</tp:taxon-name></italic>, and <italic><tp:taxon-name>Arinia</tp:taxon-name></italic> are unresolved. <xref ref-type="fig" rid="F16">Figure 16</xref> shows representative shell morphologies of the taxa that were included in the phylogenetic analysis, and it is clear that it is rather difficult to find shared derived characteristics (synapomorphies) in size, spire shape, or tuba coiling regime, for either <italic><tp:taxon-name>Opisthostoma</tp:taxon-name></italic> or <italic><tp:taxon-name>Plectostoma</tp:taxon-name></italic>.</p><p>Nonetheless, we treat <italic><tp:taxon-name>Plectostoma</tp:taxon-name></italic> and <italic><tp:taxon-name>Opisthostoma</tp:taxon-name></italic> as two separate genera based on their ecological divergence and differences in adult shell colouration. Similarly, we propose that <italic><tp:taxon-name>Opisthostoma vermiculum</tp:taxon-name></italic> and <italic><tp:taxon-name>Arinia</tp:taxon-name></italic> should be considered as two separate genera. However, this hypothesis needs further testing with more genetic data from <italic><tp:taxon-name>Opisthostoma vermiculum</tp:taxon-name></italic> Clements &amp; Vermeulen, 2008 (in Clements et al. 2008), the conchologically similar <italic><tp:taxon-name>Opisthostoma gittenbergeri</tp:taxon-name></italic> Vermeulen &amp; Clements, 2008 and further <italic><tp:taxon-name>Arinia</tp:taxon-name></italic> species.</p></tp:treatment-sec><tp:treatment-sec><!--Section generated to contain objects referenced in tp:taxon-treatment.--><app id="APP1"><title>Appendix</title><p>(<ext-link xmlns:xlink="http://www.w3.org/1999/xlink" ext-link-type="uri" xlink:href="http://dx.doi.org/10.6084/m9.figshare.830412" xlink:type="simple">http://dx.doi.org/10.6084/m9.figshare.830412</ext-link>)</p><p><bold>Appendix 1.</bold> Video tutorials of cybertaxonomy procedures.</p><p><bold>Appendix 2.</bold> Details for collection data.</p><p><bold>Appendix 3.</bold> Spiral striation profile on the shell spire of 29 <italic><tp:taxon-name>Plectostoma</tp:taxon-name></italic> species.</p><p><bold>Appendix 4.</bold> Radial rib spacing profile on the shell spire of 29 <italic><tp:taxon-name>Plectostoma</tp:taxon-name></italic> species.</p><p><bold>Appendix 5.</bold> A KML file consisting of collection data, image links and distribution data.</p><p><bold>Appendix 6.</bold> A Blender file consisting of 17 shell 3D models of 2 species, Part 1 of 10.</p><p><italic><tp:taxon-name>Plectostoma christae</tp:taxon-name></italic> (Maassen, 2001)</p><p>- V 12702 (1), BOR 5505 (1), BOR 5506 (2), BOR 5572(1), V 9285 (2).</p><p><italic><tp:taxon-name>Plectostoma crassipupa</tp:taxon-name></italic> (van Benthem Jutting, 1952)</p><p>- BOR 5512 (1), V 8392 (2), V 9097 (3), V 9326 (2), V 9353 (2).</p><p><bold>Appendix 7.</bold> A Blender file consisting of 18 shell 3D models of 6 species, Part 2 of 10.</p><p><italic><tp:taxon-name>Plectostoma dindingensis</tp:taxon-name></italic> sp. n.</p><p>- BOR 5612 (3), BOR 5642 (1).</p><p><italic><tp:taxon-name>Plectostoma mengaburensis</tp:taxon-name></italic> sp. n.</p><p>- BOR 5643 (1), V 8822 (1).</p><p><italic><tp:taxon-name>Plectostoma panhai</tp:taxon-name></italic> (Maassen, 2001)</p><p>- ZMA 138438 (1), RMNH 81810 (2).</p><p><italic><tp:taxon-name>Plectostoma sciaphilum</tp:taxon-name></italic> (van Benthem Jutting, 1952)</p><p>- ZMA 136050 (3).</p><p><italic><tp:taxon-name>Plectostoma senex</tp:taxon-name></italic> (van Benthem Jutting, 1952)</p><p>- BOR 5628 (2), BOR 5603 (1).</p><p><italic><tp:taxon-name>Plectostoma sinyumensis</tp:taxon-name></italic> (Maassen, 2001)</p><p>- BOR 5623 (2), BOR 5537 (1).</p><p><bold>Appendix 8.</bold> A Blender file consisting of 14 shell 3D models of 5 species, Part 3 of 10.</p><p><italic><tp:taxon-name>Plectostoma siphonostomum</tp:taxon-name></italic> (van Benthem Jutting, 1952)</p><p>- BOR 5521 (1), BOR 5557 (1).</p><p><italic><tp:taxon-name>Plectostoma whitteni</tp:taxon-name></italic> sp. n.</p><p>- BOR 5644 (1), V 8885 (2).</p><p><italic><tp:taxon-name>Plectostoma tonkinianum</tp:taxon-name></italic> (Dautzenberg &amp; Fischer, 1905)</p><p>- V 11502 (1), V 9940 (1).</p><p><italic><tp:taxon-name>Plectostoma turriforme</tp:taxon-name></italic> (van Benthem Jutting, 1952)</p><p>- BOR 5509 (1), ZMA 136069 (2).</p><!--PageBreak--><p><italic><tp:taxon-name>Plectostoma umbilicatum</tp:taxon-name></italic> (van Benthem Jutting, 1952)</p><p>- BOR 5503 (2), BOR 5625 (2).</p><p><bold>Appendix 9.</bold> A Blender file consisting of 19 shell 3D models of 1 species, Part 4 of 10.</p><p><italic><tp:taxon-name>Plectostoma davisoni</tp:taxon-name></italic> sp. n.</p><p>- BOR 5626 (2), BOR 5641 (2), BOR 5646 (1), V 14242 (1), V 8265 (3), V 8652 (3), V 9206 (1), V 9243 (2), ZMA 162071 (4).</p><p><bold>Appendix 10.</bold> A Blender file consisting of 19 shell 3D models of 1 species, Part 5 of 10.</p><p><italic><tp:taxon-name>Plectostoma davisoni</tp:taxon-name></italic> sp. n.</p><p>- V 9340 (2), ZMA 162069 (5), ZMA 162070 (3), ZMA 162146 (3), ZMA 162147 (6).</p><p><bold>Appendix 11.</bold> A Blender file consisting of 18 shell 3D models of 4 species, Part 6 of 10.</p><p><italic><tp:taxon-name>Plectostoma kayiani</tp:taxon-name></italic> sp. n.</p><p>- RMNH 330803 (1), V 8883 (2)</p><p><italic><tp:taxon-name>Plectostoma ikanensis</tp:taxon-name></italic> sp. n. Form BOR 5507</p><p>- BOR 5645 (1), V 9320 (4), V9446 (4).</p><p><italic><tp:taxon-name>Plectostoma kakiense</tp:taxon-name></italic> (Tomlin, 1948)</p><p>- BOR 5516 (1), BOR 5517 (2).</p><p><italic><tp:taxon-name>Plectostoma kitteli</tp:taxon-name></italic> (Maassen, 2002)</p><p>- RMNH 92956 (2), V 12697 (1).</p><p><bold>Appendix 12.</bold> A Blender file consisting of 14 shell 3D models of 3 species, Part 7 of 10.</p><p><italic><tp:taxon-name>Plectostoma kubuensis</tp:taxon-name></italic> sp. n.</p><p>- BOR 5518 (1), BOR 5519 (3), BOR 5648 (1).</p><p><italic><tp:taxon-name>Plectostoma laemodes</tp:taxon-name></italic> (van Benthem Jutting, 1961)</p><p>- RMNH 156267 (3), V 8490 (2), ZMA 136011 (1).</p><p><italic><tp:taxon-name>Plectostoma palinhelix</tp:taxon-name></italic> (van Benthem Jutting, 1952)</p><p>- BOR 5520 (1), V 5104 (2).</p><p><bold>Appendix 13.</bold> A Blender file consisting of 11 shell 3D models of 3 species, Part 8 of 10.</p><p><italic><tp:taxon-name>Plectostoma relauensis</tp:taxon-name></italic> sp. n.</p><p>- BOR 5511 (2), BOR 5647 (1), V 8196 (2).</p><p><italic><tp:taxon-name>Plectostoma retrovertens</tp:taxon-name></italic> (Tomlin, 1938)</p><p>- V 5142 (2), BOR 5559 (1).</p><p><italic><tp:taxon-name>Plectostoma salpidomon</tp:taxon-name></italic> (van Benthem Jutting, 1952)</p><p>- BOR 5539 (1), V 8658 (2).</p><p><bold>Appendix 14.</bold> A Blender file consisting of 13 shell 3D models of 5 species, Part 9 of 10.</p><p><italic><tp:taxon-name>Plectostoma tohchinyawi</tp:taxon-name></italic> sp. n.</p><p>- BOR 5533 (2), BOR 5649 (1), V 8811 (2).</p><!--PageBreak--><p><italic><tp:taxon-name>Plectostoma charasense</tp:taxon-name></italic> (Tomlin, 1948)</p><p>- ZMA 162063 (1), ZMA 162064 (2).</p><p><italic><tp:taxon-name>Plectostoma praeco</tp:taxon-name></italic> van Benthem Jutting, 1961</p><p>- ZMA 162150 (1), ZMA 162151 (1), ZMA 162152 (1).</p><p><italic><tp:taxon-name>Plectostoma ikanensis</tp:taxon-name></italic> sp. n. Form BOR 5504</p><p>- BOR 5504 (1).</p><p><italic><tp:taxon-name>Plectostoma tenggekensis</tp:taxon-name></italic> sp. n.</p><p>- BOR 5596 (1), BOR 5649 (1).</p><p><bold>Appendix 15.</bold> A Blender file consisting of 10 shell 3D models of 1 species, Part 10 of 10.</p><p><italic><tp:taxon-name>Plectostoma laidlawi</tp:taxon-name></italic> (Sykes, 1902) Form BOR 5510</p><p>- BOR 5510 (1), V 5558 (1), ZMA 136014 (1).</p><p><italic><tp:taxon-name>Plectostoma laidlawi</tp:taxon-name></italic> (Sykes, 1902) Form BOR 5571</p><p>- BOR 5571 (1), V 7878 (2), ZMA 162099 (4).</p><p><bold>Appendix 16.</bold> 51 COI sequences for 19 <italic><tp:taxon-name>Plectostoma</tp:taxon-name></italic> species in FASTA format. Each sequence is labeled with BOLD process ID, GenBank accession no, sample ID and species name.</p><p><bold>Appendix 17.</bold> DNA sequence alignment for phylogenetic analysis.</p><p><bold>Appendix 18.</bold> Shell colouration of <italic><tp:taxon-name>Opisthostoma</tp:taxon-name></italic> species.</p></app><fig id="F3" position="float" orientation="portrait"><label>Figures 3.</label><caption><p>Apex forms in shell left lateral view. The degree of shell apex depression results from the growth regime of the teleoconch after the protoconch.</p></caption><graphic xmlns:xlink="http://www.w3.org/1999/xlink" xlink:href="zookeys-393-001-g003.jpg" position="float" orientation="portrait" xlink:type="simple"/></fig><fig id="F11" position="float" orientation="portrait"><label>Figures 11.</label><caption><p>Shell measurements. <bold>A</bold> height and width of spire <bold>B</bold> number of whorls <bold>C</bold> spire last whorl length, tuba whorl length and umbilicus openness.</p></caption><graphic xmlns:xlink="http://www.w3.org/1999/xlink" xlink:href="zookeys-393-001-g011.jpg" position="float" orientation="portrait" xlink:type="simple"/></fig><fig id="F4" position="float" orientation="portrait"><label>Figures 4.</label><caption><p>Two basic forms of apical spire whorls: <bold>A</bold> oblong conical <bold>B</bold> depressed conical.</p></caption><graphic xmlns:xlink="http://www.w3.org/1999/xlink" xlink:href="zookeys-393-001-g004.jpg" position="float" orientation="portrait" xlink:type="simple"/></fig><fig id="F5" position="float" orientation="portrait"><label>Figures 5.</label><caption><p>Three basic forms of shell spire basal whorls in left lateral view. Panels from left to right of each of the shell forms: quantifications of the shell form in top view; example of the shell form with a low number of whorls in left lateral view; example of the shell form with a higher number of whorls in left lateral view. <bold>A</bold> conical <bold>B</bold> ovoid <bold>C</bold> ellipsoid.</p></caption><graphic xmlns:xlink="http://www.w3.org/1999/xlink" xlink:href="zookeys-393-001-g005.jpg" position="float" orientation="portrait" xlink:type="simple"/></fig><fig id="F2" position="float" orientation="portrait"><label>Figures 2.</label><caption><p>Morphological terminology and shell measurements. <bold>A</bold> shell part terminology as used in the species descriptions is shown in an example shell <bold>B</bold> Two shell examples show the basal spire that consist of the last two whorls of the spire, and the apical spire that consist of the remaining spire whorls.</p></caption><graphic xmlns:xlink="http://www.w3.org/1999/xlink" xlink:href="zookeys-393-001-g002.jpg" position="float" orientation="portrait" xlink:type="simple"/></fig><fig id="F6" position="float" orientation="portrait"><label>Figures 6.</label><caption><p>Different types of parietal constriction teeth before the operculum resting site, in bottom view. <bold>A</bold> two long lamellae run parallel to the whorl growing direction <bold>B</bold> two short ridges run parallel to the whorl growing direction, each knob-shaped at one end <bold>C</bold> a single ridge runs parallel to the whorl growing direction, knob-shaped at one end <bold>D</bold> no tooth.</p></caption><graphic xmlns:xlink="http://www.w3.org/1999/xlink" xlink:href="zookeys-393-001-g006.jpg" position="float" orientation="portrait" xlink:type="simple"/></fig><fig id="F7" position="float" orientation="portrait"><label>Figures 7.</label><caption><p>Different types of basal constriction teeth in top view. <bold>A</bold> two teeth after operculum resting site: one ridge runs parallel to the whorl growing direction; the other ridge has a knob at one end and runs perpendicular to the whorl growing direction <bold>B</bold> no tooth.</p></caption><graphic xmlns:xlink="http://www.w3.org/1999/xlink" xlink:href="zookeys-393-001-g007.jpg" position="float" orientation="portrait" xlink:type="simple"/></fig><fig id="F8" position="float" orientation="portrait"><label>Figures 8.</label><caption><p>Different tuba coiling regimes in bottom view. <bold>A</bold> tuba type 1–tuba coiling as regularly as the spire last whorl <bold>B</bold> tuba type 2–tuba gradually coiling downward and then in a different direction <bold>C</bold> tuba type 3–tuba bent abruptly. Arrows point to the constriction.</p></caption><graphic xmlns:xlink="http://www.w3.org/1999/xlink" xlink:href="zookeys-393-001-g008.jpg" position="float" orientation="portrait" xlink:type="simple"/></fig><fig id="F10" position="float" orientation="portrait"><label>Figures 10.</label><caption><p>Aperture and peristome forms. <bold>A</bold> outer and inner peristome <bold>B</bold> Simple aperture without outer peristome <bold>C</bold> aperture with double peristomes in which the outer peristome is prominent <bold>D</bold> aperture with double peristomes in which the outer peristome is equally prominent as the inner.</p></caption><graphic xmlns:xlink="http://www.w3.org/1999/xlink" xlink:href="zookeys-393-001-g010.jpg" position="float" orientation="portrait" xlink:type="simple"/></fig><fig id="F9" position="float" orientation="portrait"><label>Figures 9.</label><caption><p>Positioning scheme for the description of aperture and peristomes. <bold>A</bold> anterior, posterior, right and left lateral sides of aperture and peristome are defined according to the orientation of the shell relative to the active animal <bold>B</bold> Three shell examples showing the defined positions of aperture and peristome. Red arrows point to the aperture area with the densest ribs.</p></caption><graphic xmlns:xlink="http://www.w3.org/1999/xlink" xlink:href="zookeys-393-001-g009.jpg" position="float" orientation="portrait" xlink:type="simple"/></fig><fig id="F12" position="float" orientation="portrait"><label>Figures 12.</label><caption><p>Spiral lines on the shell surface are shown in, from top to bottom, 100 × magnification under the dissecting microscope, 500 × and 2000 × magnification under scanning electron microscope. <bold>A</bold> shell with both thick and thin spiral lines <bold>B</bold> shell with only thin spiral lines. Each corresponding image in <bold>A</bold> and <bold>B</bold> is at the same scale.</p></caption><graphic xmlns:xlink="http://www.w3.org/1999/xlink" xlink:href="zookeys-393-001-g012.jpg" position="float" orientation="portrait" xlink:type="simple"/></fig><fig id="F13" position="float" orientation="portrait"><label>Figures 13.</label><caption><p>Radial ribs. <bold>A</bold> measurement of number of ribs per mm at the whorl above the constriction in left lateral view <bold>B</bold> rib intensity, from left to right: thick ribs, thin ribs, and abraded ribs <bold>C</bold> three different rib shapes, from left to right: single-humped, slightly curved and straight.</p></caption><graphic xmlns:xlink="http://www.w3.org/1999/xlink" xlink:href="zookeys-393-001-g013.jpg" position="float" orientation="portrait" xlink:type="simple"/></fig><fig id="F16" position="float" orientation="portrait"><label>Figures 16.</label><caption><p>The phylogeny of <tp:taxon-name>Diplommatinidae</tp:taxon-name> genera with <italic><tp:taxon-name>Cochlostoma septemspirale</tp:taxon-name></italic> (Wagner, 1897) as outgroup. Bayesian inference 50% majority-rule consensus trees based on the concatenated dataset consisting of parts of 28S, 18S, COI, and 16S. Bayesian posterior probabilities, percent bootstrap support after 1000 maximum likelihood replicates, and percent bootstrap support after 1000 maximum parsimony replicates are shown for the major clades. Clade A consists of <italic><tp:taxon-name>Plectostoma</tp:taxon-name></italic> species, Clade B consists of <italic><tp:taxon-name>Opisthostoma</tp:taxon-name></italic> species. The shell forms are shown for representative taxa. Details of the taxa can be found in <xref ref-type="table" rid="T1">Table 1 </xref>(no. 1–28, 42, 48, 61, 69, 71, 73, and 78). Scale bar = 1 mm.</p></caption><graphic xmlns:xlink="http://www.w3.org/1999/xlink" xlink:href="zookeys-393-001-g016.jpg" position="float" orientation="portrait" xlink:type="simple"/></fig><table-wrap id="T1" position="float" orientation="portrait"><label>Table 1.</label><caption><p>Format for species shell description.</p></caption><table><tbody><tr><th rowspan="1" colspan="1">Shell parts (<xref ref-type="fig" rid="F2">Figure 2</xref>)</th><th rowspan="1" colspan="1">Characters for shell part<xref ref-type="table-fn" rid="TN1.1">†</xref></th><th rowspan="1" colspan="1">Descriptions (see section “Morphological analysis” for details).</th></tr><tr><td rowspan="1" colspan="1">Apex.</td><td rowspan="1" colspan="1">Shape: #.</td><td rowspan="1" colspan="1"><xref ref-type="fig" rid="F3">Figure 3</xref>.</td></tr><tr><td rowspan="1" colspan="1">Spire.</td><td rowspan="1" colspan="1">Height: #.<break/>Width: #.<break/>Number of whorls: #.<break/>Apical spire shape: #.<break/>Basal spire shape: #.<break/>Whorl periphery: #.<break/>Umbilicus: #.</td><td rowspan="1" colspan="1"><xref ref-type="fig" rid="F2">Figure 2</xref>.<break/><xref ref-type="fig" rid="F4">Figure 4</xref>.<break/><xref ref-type="fig" rid="F5">Figure 5</xref>.<break/><xref ref-type="fig" rid="F11">Figure 11</xref>.</td></tr><tr><td rowspan="1" colspan="1">Constriction.</td><td rowspan="1" colspan="1">Parietal teeth: #.<break/>Basal teeth: #.</td><td rowspan="1" colspan="1"><xref ref-type="fig" rid="F6">Figure 6</xref>.<break/><xref ref-type="fig" rid="F7">Figure 7</xref>.</td></tr><tr><td rowspan="1" colspan="1">Tuba.</td><td rowspan="1" colspan="1">Coiling direction: # and aperture visible in # view.<break/>Tuba whorl length in proportion to spire last whorl: #.<break/>Proportion of tuba that attaches to spire: #.</td><td rowspan="1" colspan="1"><xref ref-type="fig" rid="F1">Figure 1</xref>.<break/><xref ref-type="fig" rid="F8">Figure 8</xref>.<break/><xref ref-type="fig" rid="F11">Figure 11</xref>.</td></tr><tr><td rowspan="1" colspan="1">Aperture and peristome.</td><td rowspan="1" colspan="1">Peristome: #.<break/>Outer peristome shape: #.</td><td rowspan="1" colspan="1"><xref ref-type="fig" rid="F9">Figure 9</xref>.<break/><xref ref-type="fig" rid="F10">Figure 10</xref>.</td></tr><tr><td rowspan="1" colspan="1">Spiral lines.</td><td rowspan="1" colspan="1">Thick lines: #.<break/>Thin lines: #.</td><td rowspan="1" colspan="1"><xref ref-type="fig" rid="F12">Figure 12</xref>.</td></tr><tr><td rowspan="1" colspan="1">Radial ribs.</td><td rowspan="1" colspan="1">Rib density: # ribs per mm.<break/>Rib intensity: #.<break/>Shape: #.<break/>Inclination: #.</td><td rowspan="1" colspan="1"><xref ref-type="fig" rid="F13">Figure 13</xref>.</td></tr></tbody></table><table-wrap-foot><fn id="TN1.1"><p>† “#” is the description for each shell character for <xref ref-type="fig" rid="F1">Figure 1</xref>–<xref ref-type="fig" rid="F13">13</xref>.</p></fn></table-wrap-foot></table-wrap></tp:treatment-sec><ref-list><ref id="B32"><mixed-citation xmlns:xlink="http://www.w3.org/1999/xlink" xlink:type="simple"><person-group><name name-style="western"><surname>Crosse</surname><given-names>H</given-names></name></person-group> (<year>1892</year>) <article-title>Études malacologiques sur les genres nouveaux ou peu connus.</article-title><source>Journal de Conchyliologie</source><volume>32</volume>: <fpage>279</fpage>–<lpage>292</lpage>. <ext-link ext-link-type="uri" xlink:href="http://www.biodiversitylibrary.org/page/25234590#page/292/mode/1up" xlink:type="simple">http://www.biodiversitylibrary.org/page/25234590#page/292/mode/1up</ext-link></mixed-citation></ref><ref id="B16"><mixed-citation xmlns:xlink="http://www.w3.org/1999/xlink" xlink:type="simple"><person-group><name name-style="western"><surname>Blanford</surname><given-names>WT</given-names></name><name name-style="western"><surname>Blanford</surname><given-names>HF</given-names></name></person-group> (<year>1860</year>) <article-title>Contributions to Indian Malacology.</article-title><source>Journal of the Asiatic Society of Bengal</source><volume>29</volume>: <fpage>117</fpage>–<lpage>127</lpage>. <ext-link ext-link-type="uri" xlink:href="http://www.biodiversitylibrary.org/item/124448#page/141/mode/1up" xlink:type="simple">http://www.biodiversitylibrary.org/item/124448#page/141/mode/1up</ext-link></mixed-citation></ref><ref id="B2"><mixed-citation xmlns:xlink="http://www.w3.org/1999/xlink" xlink:type="simple"><person-group><name name-style="western"><surname>Adam</surname><given-names>H</given-names></name></person-group> (<year>1865b</year>) <article-title>Descriptions of a new genus and some new species of mollusks.</article-title><source>Proceedings of the Zoological Society of London</source><volume>1865</volume>: <fpage>753</fpage>–<lpage>755</lpage>. <ext-link ext-link-type="uri" xlink:href="http://www.biodiversitylibrary.org/item/90954#page/543/mode/1up" xlink:type="simple">http://www.biodiversitylibrary.org/item/90954#page/543/mode/1up</ext-link></mixed-citation></ref><ref id="B1"><mixed-citation xmlns:xlink="http://www.w3.org/1999/xlink" xlink:type="simple"><person-group><name name-style="western"><surname>Adam</surname><given-names>H</given-names></name></person-group> (<year>1865a</year>) <article-title>Description of a new genus of land-shells from the Island of Labuan, Borneo.</article-title><source>The Annals and Magazine of Natural History, including Zoology, Botany and Geology</source><volume>3</volume>(<issue>15</issue>): <fpage>177</fpage>. <ext-link ext-link-type="uri" xlink:href="http://www.biodiversitylibrary.org/item/90412#page/859/mode/1up" xlink:type="simple">http://www.biodiversitylibrary.org/item/90412#page/859/mode/1up</ext-link></mixed-citation></ref><ref id="B18"><mixed-citation xmlns:xlink="http://www.w3.org/1999/xlink" xlink:type="simple"><person-group><name name-style="western"><surname>Blanford</surname><given-names>WT</given-names></name></person-group> (<year>1867</year>) <article-title>On the Genus <italic>Plectostoma</italic> H. Adam, and the animal of <italic>Diplommatina</italic> Benson.</article-title><source>The Annals and Magazine of Natural History, including Zoology, Botany and Geology</source><volume>3</volume>(<issue>19</issue>): <fpage>305</fpage>–<lpage>307</lpage>. <ext-link ext-link-type="uri" xlink:href="http://www.biodiversitylibrary.org/item/72153#319" xlink:type="simple">http://www.biodiversitylibrary.org/item/72153#319</ext-link></mixed-citation></ref><ref id="B104"><mixed-citation xmlns:xlink="http://www.w3.org/1999/xlink" xlink:type="simple"><person-group><name name-style="western"><surname>Smith</surname><given-names>EA</given-names></name></person-group> (<year>1893a</year>) <article-title>Note on the Genera <italic>Geothauma</italic> and <italic>Gyrostropha</italic>.</article-title><source>The Annals and Magazine of Natural History, including Zoology, Botany and Geology</source><volume>6</volume>(<issue>11</issue>): <fpage>284</fpage>–<lpage>285</lpage>. <ext-link ext-link-type="uri" xlink:href="http://www.biodiversitylibrary.org/page/24344618#page/332/mode/1up" xlink:type="simple">http://www.biodiversitylibrary.org/page/24344618#page/332/mode/1up</ext-link></mixed-citation></ref><ref id="B67"><mixed-citation xmlns:xlink="http://www.w3.org/1999/xlink" xlink:type="simple"><person-group><name name-style="western"><surname>von Martens</surname><given-names>E</given-names></name><name name-style="western"><surname>Thiele</surname><given-names>J</given-names></name></person-group> (<year>1908</year>) <article-title>Beschreibung einiger im östlichen Borneo von Martin Schmidt gesammelten Land und Süsswasser-Conchylien.</article-title><source>Mitteilungen aus dem Zoologischen Museum in Berlin</source><volume>4</volume>: <fpage>251</fpage>–<lpage>294</lpage>. <ext-link ext-link-type="uri" xlink:href="http://www.biodiversitylibrary.org/item/44411#page/272/mode/1up" xlink:type="simple">http://www.biodiversitylibrary.org/item/44411#page/272/mode/1up</ext-link></mixed-citation></ref><ref id="B5"><mixed-citation xmlns:xlink="http://www.w3.org/1999/xlink" xlink:type="simple"><person-group><name name-style="western"><surname>van Benthem Jutting</surname><given-names>WSS</given-names></name></person-group> (<year>1932</year>) <article-title>Notes on land Mollusca of the Malay Archipelago.</article-title><source>Journal of Conchology</source><volume>19</volume>(<issue>7</issue>): <fpage>196</fpage>–<lpage>210</lpage>.</mixed-citation></ref><ref id="B6"><mixed-citation xmlns:xlink="http://www.w3.org/1999/xlink" xlink:type="simple"><person-group><name name-style="western"><surname>van Benthem Jutting</surname><given-names>WSS</given-names></name></person-group> (<year>1952</year>) <article-title>The Malayan species of <italic>Opisthostoma</italic> (Gastropoda, Prosobranchia, Cyclophoridae), with a catalogue of all the species hitherto described.</article-title><source>The Bulletin of the Raffles Museum</source><volume>24</volume>(<issue>5</issue>): <fpage>5</fpage>–<lpage>61</lpage>. <ext-link ext-link-type="uri" xlink:href="http://rmbr.nus.edu.sg/rbz/biblio/24/24brm005-062.pdf" xlink:type="simple">http://rmbr.nus.edu.sg/rbz/biblio/24/24brm005-062.pdf</ext-link></mixed-citation></ref><ref id="B121"><mixed-citation xmlns:xlink="http://www.w3.org/1999/xlink" xlink:type="simple"><person-group><name name-style="western"><surname>Vermeulen</surname><given-names>JJ</given-names></name></person-group> (<year>1991</year>) <article-title>Notes on the non-marine molluscs of the island of Borneo 2. The genus <italic>Opisthostoma</italic> (Gastropoda Prosobranchia: Diplommatinidae), part 1.</article-title><source>Basteria</source><volume>55</volume>: <fpage>139</fpage>–<lpage>163</lpage>.</mixed-citation></ref><ref id="B122"><mixed-citation xmlns:xlink="http://www.w3.org/1999/xlink" xlink:type="simple"><person-group><name name-style="western"><surname>Vermeulen</surname><given-names>JJ</given-names></name></person-group> (<year>1994</year>) <article-title>Notes on the non-marine molluscs of the island of Borneo. 6. The genus <italic>Opisthostoma</italic> (Gastropoda Prosobranchia: Diplommatinidae), part 2.</article-title><source>Basteria</source><volume>58</volume>(<issue>3–4</issue>): <fpage>73</fpage>–<lpage>191</lpage>.</mixed-citation></ref><ref id="B57"><mixed-citation xmlns:xlink="http://www.w3.org/1999/xlink" xlink:type="simple"><person-group><name name-style="western"><surname>Johnson</surname><given-names>DS</given-names></name></person-group> (<year>1964</year>) <article-title>A question of nomenclature.</article-title><source>Malayan Nature Journal</source><volume>18</volume>: <fpage>68</fpage>–<lpage>69</lpage>.</mixed-citation></ref><ref id="B31"><mixed-citation xmlns:xlink="http://www.w3.org/1999/xlink" xlink:type="simple"><person-group><name name-style="western"><surname>de Crespigny</surname><given-names>CC</given-names></name></person-group> (<year>1865</year>) <article-title>Note on a shell from Labuan.</article-title><source>The Natural History Review</source><volume>5</volume>(<issue>20</issue>): <fpage>599</fpage>. <ext-link ext-link-type="uri" xlink:href="http://www.biodiversitylibrary.org/page/9749440#page/609/mode/1up" xlink:type="simple">http://www.biodiversitylibrary.org/page/9749440#page/609/mode/1up</ext-link></mixed-citation></ref><ref id="B17"><mixed-citation xmlns:xlink="http://www.w3.org/1999/xlink" xlink:type="simple"><person-group><name name-style="western"><surname>Blanford</surname><given-names>WT</given-names></name></person-group> (<year>1866</year>) <article-title>On <italic>Opisthostoma</italic>, H. Blanford, with description of a new species from the neighbourhood of Bombay, and of the animal and operculum.</article-title><source>Proceedings of the Zoological Society of London</source><volume>1866</volume>: <fpage>447</fpage>–<lpage>451</lpage>. <ext-link ext-link-type="uri" xlink:href="http://www.biodiversitylibrary.org/item/90954#page/545/mode/1up" xlink:type="simple">http://www.biodiversitylibrary.org/item/90954#page/545/mode/1up</ext-link></mixed-citation></ref><ref id="B10"><mixed-citation xmlns:xlink="http://www.w3.org/1999/xlink" xlink:type="simple"><person-group><name name-style="western"><surname>Berry</surname><given-names>AJ</given-names></name></person-group> (<year>1961</year>) <article-title>The habitats of some minute cyclophorids, hydrocenids and vertiginids on a Malayan limestone hill.</article-title><source>The Bulletin of the National Museum</source><volume>30</volume>: <fpage>101</fpage>–<lpage>105</lpage>. <ext-link ext-link-type="uri" xlink:href="http://rmbr.nus.edu.sg/rbz/biblio/30/30bnm101-105.pdf" xlink:type="simple">http://rmbr.nus.edu.sg/rbz/biblio/30/30bnm101-105.pdf</ext-link></mixed-citation></ref><ref id="B98"><mixed-citation xmlns:xlink="http://www.w3.org/1999/xlink" xlink:type="simple"><person-group><name name-style="western"><surname>Schilthuizen</surname><given-names>M</given-names></name><name name-style="western"><surname>Chai</surname><given-names>HN</given-names></name><name name-style="western"><surname>Kimsin</surname><given-names>TE</given-names></name><name name-style="western"><surname>Vermeulen</surname><given-names>JJ</given-names></name></person-group> (<year>2003b</year>) <article-title>Abundance and diversity of land-snails (Mollusca: Gastropoda) on limestone hills in Borneo.</article-title><source>Raffles Bulletin of Zoology</source><volume>51</volume>: <fpage>35</fpage>–<lpage>42</lpage>. <ext-link ext-link-type="uri" xlink:href="http://rmbr.nus.edu.sg/rbz/biblio/51/51rbz035-042.pdf" xlink:type="simple">http://rmbr.nus.edu.sg/rbz/biblio/51/51rbz035-042.pdf</ext-link></mixed-citation></ref></ref-list></tp:taxon-treatment>
