# Supplementary material for: A cybertaxonomic revision of the micro-landsnail genus Plectostoma Adam (Mollusca, Caenogastropoda, Diplommatinidae), from Peninsular Malaysia, Sumatra and Indochina
Source: Zookeys. 2014 Mar 25;(393):1–107. doi: 10.3897/zookeys.393.6717 (PMC3974427; doi:10.3897/zookeys.393.6717)
Supplement: XML Treatment for Plectostoma sinyumensis [file zookeys.393.6717-treatment4.xml]

<!DOCTYPE tp:taxon-treatment
  PUBLIC "-//TaxonX//DTD Taxonomic Treatment Publishing DTD v0 20100105//EN" "tax-treatment-NSO.dtd">
<tp:taxon-treatment xmlns:tp="http://www.plazi.org/taxpub"><tp:treatment-meta><mixed-citation publication-type="journal"><person-group><name><surname>Liew</surname><given-names>Thor-Seng</given-names></name><name><surname>Vermeulen</surname><given-names>Jaap Jan</given-names></name><name><surname>Marzuki</surname><given-names>Mohammad Effendi bin</given-names></name><name><surname>Schilthuizen</surname><given-names>Menno</given-names></name></person-group><article-title>A cybertaxonomic revision of the micro-landsnail genus <italic>Plectostoma</italic> Adam (Mollusca, Caenogastropoda, Diplommatinidae), from Peninsular Malaysia, Sumatra and Indochina</article-title><source>Zookeys</source><day>25</day><month>3</month><year>2014</year><volume>2014</volume><issue>393</issue><fpage>1</fpage><lpage>107</lpage><pub-id pub-id-type="doi">10.3897/zookeys.393.6717</pub-id></mixed-citation></tp:treatment-meta><tp:nomenclature><tp:taxon-name>
                        <tp:taxon-name-part taxon-name-part-type="genus">Plectostoma</tp:taxon-name-part>
                        <tp:taxon-name-part taxon-name-part-type="species">sinyumensis</tp:taxon-name-part>
                        <object-id xmlns:xlink="http://www.w3.org/1999/xlink" xlink:type="simple">http://species-id.net/wiki/Plectostoma_sinyumensis</object-id>
                    </tp:taxon-name><tp:taxon-authority>(Maassen, 2001)</tp:taxon-authority><xref ref-type="fig" rid="F17">Figures 17L</xref><xref ref-type="fig" rid="F21">, 21</xref><xref ref-type="app" rid="APP1">, Appendix 7</xref><tp:nomenclature-citation-list><tp:nomenclature-citation><tp:taxon-name>Opisthostoma sinyumensis</tp:taxon-name><comment> Maassen, 2001: 52, figures 1, 6 &amp; 7 (original description).</comment></tp:nomenclature-citation><tp:nomenclature-citation><tp:taxon-name>Opisthostoma sinyumensis</tp:taxon-name><comment> Maassen, <xref ref-type="bibr" rid="B23">Clements (2007</xref>: 74).</comment></tp:nomenclature-citation><tp:nomenclature-citation><tp:taxon-name>Opisthostoma sinyumensis</tp:taxon-name><comment> Maassen, Clements et al. (2008: 2760).</comment></tp:nomenclature-citation><tp:nomenclature-citation><tp:taxon-name>Opisthostoma sinyumensis</tp:taxon-name><comment> Maassen, <xref ref-type="bibr" rid="B127">Webster et al. (2012</xref>: 628).</comment></tp:nomenclature-citation><!--PageBreak--></tp:nomenclature-citation-list></tp:nomenclature><tp:treatment-sec sec-type="Type material"><title>Type material.</title><p>Holotype: ZMA 138439(1) (Seen). Paratypes: ZMA 138440(&gt;25) (Seen), RMNH 81804(2) (Seen).</p></tp:treatment-sec><tp:treatment-sec sec-type="Other examined materials"><title>Other examined materials.</title><p>BOR 462(5), BOR 5537(&gt;10), BOR 5623(&gt;50).</p><!--PageBreak--></tp:treatment-sec><tp:treatment-sec sec-type="Diagnosis"><title>Diagnosis.</title><p>Shares with <italic><tp:taxon-name>Plectostoma dindingensis</tp:taxon-name></italic>, <italic><tp:taxon-name>Plectostoma mengaburensis</tp:taxon-name></italic>, <italic><tp:taxon-name>Plectostoma christae</tp:taxon-name></italic>, and <italic><tp:taxon-name>Plectostoma panhai</tp:taxon-name></italic> the general shell form, in terms of apex, apical spire and tuba, but differs by having an ellipsoid basal spire.</p></tp:treatment-sec><tp:treatment-sec sec-type="Description"><title>Description.</title><p><bold>Apex.</bold> Shape: moderately convex.</p><p><bold>Spire.</bold> Height: 1.6–1.9 mm. Width: 1.2–1.3 mm. Number of whorls: 3–3 3/4. Apical spire shape: depressed conical. Basal spire shape: ellipsoid. Whorl periphery: distinctly convex. Umbilicus: almost completely closed by tuba.</p><p><bold>Constriction.</bold> Parietal teeth: none. Basal teeth: none.</p><p><bold>Tuba.</bold> Coiling direction: type 1 and aperture visible between right lateral and back view. Tuba whorl length in proportion to spire last whorl: <italic>ca.</italic> 5/8–3/4. Proportion of tuba that attaches to spire: whole.</p><p><bold>Aperture and peristome.</bold> Peristome: double peristomes. Outer peristome shape: same as inner peristome and uniformly projected all around, except the posterior part.</p><p><bold>Spiral lines.</bold> Thick lines: absent. Thin lines: present.</p><p><bold>Radial ribs.</bold> Rib density: 9–10 ribs per mm. Rib intensity: thin. Shape: straight. Inclination: orthoclin.</p><fig id="F21" position="float" orientation="portrait"><label>Figures 21.</label><caption><p><italic><tp:taxon-name>Plectostoma sinyumensis</tp:taxon-name></italic> (Maassen, 2001) BOR5537. <bold>A</bold> frontal view <bold>B</bold> left lateral view <bold>C</bold> back view <bold>D</bold> right lateral view <bold>E</bold> top view <bold>F</bold> bottom view <bold>G</bold> parietal part of constriction inner whorl <bold>H</bold> basal part of constriction inner whorl. Scale bar = 1 mm (for <bold>A–F</bold>).</p></caption><graphic xmlns:xlink="http://www.w3.org/1999/xlink" xlink:href="zookeys-393-001-g021.jpg" position="float" orientation="portrait" xlink:type="simple"/></fig></tp:treatment-sec><tp:treatment-sec sec-type="Distribution"><title>Distribution.</title><p>Type locality. Gunung Senyum, Pahang (<named-content xmlns:xlink="http://www.w3.org/1999/xlink" content-type="dwc:verbatimCoordinates" xlink:type="simple">3°42'35"N, 102°26'3"E</named-content>).</p><p>Distribution range. In addition to the type locality, this species also was found at the Jebak Puyuh limestone outcrop, which lies about 1 km east of Gunung Senyum (<xref ref-type="fig" rid="F18">Figure 18D</xref>). BOR 462 was collected in Pulau Singa Besar, which is located about 300 km from type locality. The reliability of the collection data is dubious (the same was found for BOR 463 of <italic><tp:taxon-name>Plectostoma relauensis</tp:taxon-name></italic>).</p></tp:treatment-sec><tp:treatment-sec sec-type="Conservation status"><title>Conservation status.</title><p>Near Threatened. There are four limestone hills in this cluster. Gunung Senyum and Jebak Puyuh are the larger among these four hills. The former is gazetted as recreation forest but the latter has been at risk of destruction. Jebak Puyuh had been earmarked for quarrying several years ago, but the plan has been abandoned. <italic><tp:taxon-name>Plectostoma sinyumensis</tp:taxon-name></italic> has been recorded from these two hills, but its status at the two smaller hills remains unknown. In a survey in July 2010, a living population was recorded at Jebak Puyuh, in an enclosed humid sinkhole. Intensive surveying on the limestone rock faces of Gunung Senyum and other parts of Jebak Puyuh has failed to retrieve any additional living individuals, probably because most of the rock faces were very dry.</p></tp:treatment-sec><tp:treatment-sec sec-type="Discussion"><title>Discussion.</title><p>See discussion under <italic><tp:taxon-name>Plectostoma christae</tp:taxon-name></italic>.</p></tp:treatment-sec><tp:treatment-sec><!--Section generated to contain objects referenced in tp:taxon-treatment.--><fig id="F17" position="float" orientation="portrait"><label>Figures 17.</label><caption><p>Photographs of 17 living <italic><tp:taxon-name>Plectostoma</tp:taxon-name></italic> species. <bold>A</bold> <italic><tp:taxon-name>Plectostoma salpidomon</tp:taxon-name></italic> (van Benthem Jutting, 1952), BOR 5569 <bold>B</bold> <italic><tp:taxon-name>Plectostoma umbilicatum</tp:taxon-name></italic> (van Benthem Jutting, 1952), BOR 5503 <bold>C</bold> <italic><tp:taxon-name>Plectostoma palinhelix</tp:taxon-name></italic> (van Benthem Jutting, 1952), BOR 5520 <bold>D</bold> <italic><tp:taxon-name>Plectostoma kakiense</tp:taxon-name></italic> (Tomlin, 1948), BOR 5516 <bold>E</bold> <italic><tp:taxon-name>Plectostoma mengaburensis</tp:taxon-name></italic> sp. n., BOR 5574 <bold>F</bold> <italic><tp:taxon-name>Plectostoma kubuensis</tp:taxon-name></italic> sp. n., BOR 5518 <bold>G</bold> <italic><tp:taxon-name>Plectostoma whitteni</tp:taxon-name></italic> sp. n., BOR 5536 <bold>H</bold> <italic><tp:taxon-name>Plectostoma senex</tp:taxon-name></italic> (van Benthem Jutting, 1952), BOR 5631 <bold>I</bold> <italic><tp:taxon-name>Plectostoma crassipupa</tp:taxon-name></italic> (van Benthem Jutting, 1952), BOR 5515 <bold>J</bold> <italic><tp:taxon-name>Plectostoma ikanensis</tp:taxon-name></italic> sp. n. Form BOR 5507, BOR 5507 <bold>K</bold> <italic><tp:taxon-name>Plectostoma ikanensis</tp:taxon-name></italic> sp. n. Form BOR 5504, BOR 5504 <bold>L</bold> <italic><tp:taxon-name>Plectostoma sinyumensis</tp:taxon-name></italic> (Maassen, 2001), BOR 5537 <bold>M</bold> <italic><tp:taxon-name>Plectostoma crassipupa</tp:taxon-name></italic> (van Benthem Jutting, 1952), BOR 5512 <bold>N</bold> <italic><tp:taxon-name>Plectostoma siphonostomum</tp:taxon-name></italic> (van Benthem Jutting, 1952), BOR 5557 <bold>O</bold> <italic><tp:taxon-name>Plectostoma laidlawi</tp:taxon-name></italic> (Sykes, 1902) Form BOR 5510, BOR 5510 <bold>P</bold> <italic><tp:taxon-name>Plectostoma relauensis</tp:taxon-name></italic> sp. n., BOR 5511 <bold>Q</bold> <italic><tp:taxon-name>Plectostoma christae</tp:taxon-name></italic> (Maassen, 2001), BOR 5505 <bold>R</bold> <italic><tp:taxon-name>Plectostoma retrovertens</tp:taxon-name></italic> (Tomlin, 1938), BOR 5559 <bold>S</bold> <italic><tp:taxon-name>Plectostoma tohchinyawi</tp:taxon-name></italic> sp. n., BOR 5533.</p></caption><graphic xmlns:xlink="http://www.w3.org/1999/xlink" xlink:href="zookeys-393-001-g017.jpg" position="float" orientation="portrait" xlink:type="simple"/></fig><app id="APP1"><title>Appendix</title><p>(<ext-link xmlns:xlink="http://www.w3.org/1999/xlink" ext-link-type="uri" xlink:href="http://dx.doi.org/10.6084/m9.figshare.830412" xlink:type="simple">http://dx.doi.org/10.6084/m9.figshare.830412</ext-link>)</p><p><bold>Appendix 1.</bold> Video tutorials of cybertaxonomy procedures.</p><p><bold>Appendix 2.</bold> Details for collection data.</p><p><bold>Appendix 3.</bold> Spiral striation profile on the shell spire of 29 <italic><tp:taxon-name>Plectostoma</tp:taxon-name></italic> species.</p><p><bold>Appendix 4.</bold> Radial rib spacing profile on the shell spire of 29 <italic><tp:taxon-name>Plectostoma</tp:taxon-name></italic> species.</p><p><bold>Appendix 5.</bold> A KML file consisting of collection data, image links and distribution data.</p><p><bold>Appendix 6.</bold> A Blender file consisting of 17 shell 3D models of 2 species, Part 1 of 10.</p><p><italic><tp:taxon-name>Plectostoma christae</tp:taxon-name></italic> (Maassen, 2001)</p><p>- V 12702 (1), BOR 5505 (1), BOR 5506 (2), BOR 5572(1), V 9285 (2).</p><p><italic><tp:taxon-name>Plectostoma crassipupa</tp:taxon-name></italic> (van Benthem Jutting, 1952)</p><p>- BOR 5512 (1), V 8392 (2), V 9097 (3), V 9326 (2), V 9353 (2).</p><p><bold>Appendix 7.</bold> A Blender file consisting of 18 shell 3D models of 6 species, Part 2 of 10.</p><p><italic><tp:taxon-name>Plectostoma dindingensis</tp:taxon-name></italic> sp. n.</p><p>- BOR 5612 (3), BOR 5642 (1).</p><p><italic><tp:taxon-name>Plectostoma mengaburensis</tp:taxon-name></italic> sp. n.</p><p>- BOR 5643 (1), V 8822 (1).</p><p><italic><tp:taxon-name>Plectostoma panhai</tp:taxon-name></italic> (Maassen, 2001)</p><p>- ZMA 138438 (1), RMNH 81810 (2).</p><p><italic><tp:taxon-name>Plectostoma sciaphilum</tp:taxon-name></italic> (van Benthem Jutting, 1952)</p><p>- ZMA 136050 (3).</p><p><italic><tp:taxon-name>Plectostoma senex</tp:taxon-name></italic> (van Benthem Jutting, 1952)</p><p>- BOR 5628 (2), BOR 5603 (1).</p><p><italic><tp:taxon-name>Plectostoma sinyumensis</tp:taxon-name></italic> (Maassen, 2001)</p><p>- BOR 5623 (2), BOR 5537 (1).</p><p><bold>Appendix 8.</bold> A Blender file consisting of 14 shell 3D models of 5 species, Part 3 of 10.</p><p><italic><tp:taxon-name>Plectostoma siphonostomum</tp:taxon-name></italic> (van Benthem Jutting, 1952)</p><p>- BOR 5521 (1), BOR 5557 (1).</p><p><italic><tp:taxon-name>Plectostoma whitteni</tp:taxon-name></italic> sp. n.</p><p>- BOR 5644 (1), V 8885 (2).</p><p><italic><tp:taxon-name>Plectostoma tonkinianum</tp:taxon-name></italic> (Dautzenberg &amp; Fischer, 1905)</p><p>- V 11502 (1), V 9940 (1).</p><p><italic><tp:taxon-name>Plectostoma turriforme</tp:taxon-name></italic> (van Benthem Jutting, 1952)</p><p>- BOR 5509 (1), ZMA 136069 (2).</p><!--PageBreak--><p><italic><tp:taxon-name>Plectostoma umbilicatum</tp:taxon-name></italic> (van Benthem Jutting, 1952)</p><p>- BOR 5503 (2), BOR 5625 (2).</p><p><bold>Appendix 9.</bold> A Blender file consisting of 19 shell 3D models of 1 species, Part 4 of 10.</p><p><italic><tp:taxon-name>Plectostoma davisoni</tp:taxon-name></italic> sp. n.</p><p>- BOR 5626 (2), BOR 5641 (2), BOR 5646 (1), V 14242 (1), V 8265 (3), V 8652 (3), V 9206 (1), V 9243 (2), ZMA 162071 (4).</p><p><bold>Appendix 10.</bold> A Blender file consisting of 19 shell 3D models of 1 species, Part 5 of 10.</p><p><italic><tp:taxon-name>Plectostoma davisoni</tp:taxon-name></italic> sp. n.</p><p>- V 9340 (2), ZMA 162069 (5), ZMA 162070 (3), ZMA 162146 (3), ZMA 162147 (6).</p><p><bold>Appendix 11.</bold> A Blender file consisting of 18 shell 3D models of 4 species, Part 6 of 10.</p><p><italic><tp:taxon-name>Plectostoma kayiani</tp:taxon-name></italic> sp. n.</p><p>- RMNH 330803 (1), V 8883 (2)</p><p><italic><tp:taxon-name>Plectostoma ikanensis</tp:taxon-name></italic> sp. n. Form BOR 5507</p><p>- BOR 5645 (1), V 9320 (4), V9446 (4).</p><p><italic><tp:taxon-name>Plectostoma kakiense</tp:taxon-name></italic> (Tomlin, 1948)</p><p>- BOR 5516 (1), BOR 5517 (2).</p><p><italic><tp:taxon-name>Plectostoma kitteli</tp:taxon-name></italic> (Maassen, 2002)</p><p>- RMNH 92956 (2), V 12697 (1).</p><p><bold>Appendix 12.</bold> A Blender file consisting of 14 shell 3D models of 3 species, Part 7 of 10.</p><p><italic><tp:taxon-name>Plectostoma kubuensis</tp:taxon-name></italic> sp. n.</p><p>- BOR 5518 (1), BOR 5519 (3), BOR 5648 (1).</p><p><italic><tp:taxon-name>Plectostoma laemodes</tp:taxon-name></italic> (van Benthem Jutting, 1961)</p><p>- RMNH 156267 (3), V 8490 (2), ZMA 136011 (1).</p><p><italic><tp:taxon-name>Plectostoma palinhelix</tp:taxon-name></italic> (van Benthem Jutting, 1952)</p><p>- BOR 5520 (1), V 5104 (2).</p><p><bold>Appendix 13.</bold> A Blender file consisting of 11 shell 3D models of 3 species, Part 8 of 10.</p><p><italic><tp:taxon-name>Plectostoma relauensis</tp:taxon-name></italic> sp. n.</p><p>- BOR 5511 (2), BOR 5647 (1), V 8196 (2).</p><p><italic><tp:taxon-name>Plectostoma retrovertens</tp:taxon-name></italic> (Tomlin, 1938)</p><p>- V 5142 (2), BOR 5559 (1).</p><p><italic><tp:taxon-name>Plectostoma salpidomon</tp:taxon-name></italic> (van Benthem Jutting, 1952)</p><p>- BOR 5539 (1), V 8658 (2).</p><p><bold>Appendix 14.</bold> A Blender file consisting of 13 shell 3D models of 5 species, Part 9 of 10.</p><p><italic><tp:taxon-name>Plectostoma tohchinyawi</tp:taxon-name></italic> sp. n.</p><p>- BOR 5533 (2), BOR 5649 (1), V 8811 (2).</p><!--PageBreak--><p><italic><tp:taxon-name>Plectostoma charasense</tp:taxon-name></italic> (Tomlin, 1948)</p><p>- ZMA 162063 (1), ZMA 162064 (2).</p><p><italic><tp:taxon-name>Plectostoma praeco</tp:taxon-name></italic> van Benthem Jutting, 1961</p><p>- ZMA 162150 (1), ZMA 162151 (1), ZMA 162152 (1).</p><p><italic><tp:taxon-name>Plectostoma ikanensis</tp:taxon-name></italic> sp. n. Form BOR 5504</p><p>- BOR 5504 (1).</p><p><italic><tp:taxon-name>Plectostoma tenggekensis</tp:taxon-name></italic> sp. n.</p><p>- BOR 5596 (1), BOR 5649 (1).</p><p><bold>Appendix 15.</bold> A Blender file consisting of 10 shell 3D models of 1 species, Part 10 of 10.</p><p><italic><tp:taxon-name>Plectostoma laidlawi</tp:taxon-name></italic> (Sykes, 1902) Form BOR 5510</p><p>- BOR 5510 (1), V 5558 (1), ZMA 136014 (1).</p><p><italic><tp:taxon-name>Plectostoma laidlawi</tp:taxon-name></italic> (Sykes, 1902) Form BOR 5571</p><p>- BOR 5571 (1), V 7878 (2), ZMA 162099 (4).</p><p><bold>Appendix 16.</bold> 51 COI sequences for 19 <italic><tp:taxon-name>Plectostoma</tp:taxon-name></italic> species in FASTA format. Each sequence is labeled with BOLD process ID, GenBank accession no, sample ID and species name.</p><p><bold>Appendix 17.</bold> DNA sequence alignment for phylogenetic analysis.</p><p><bold>Appendix 18.</bold> Shell colouration of <italic><tp:taxon-name>Opisthostoma</tp:taxon-name></italic> species.</p></app><fig id="F18" position="float" orientation="portrait"><label>Figures 18.</label><caption><p>Distributional records of <italic><tp:taxon-name>Plectostoma</tp:taxon-name></italic> species. <bold>A</bold>–<bold>D</bold> distribution records for each of 31 <italic><tp:taxon-name>Plectostoma</tp:taxon-name></italic> species.</p></caption><graphic xmlns:xlink="http://www.w3.org/1999/xlink" xlink:href="zookeys-393-001-g018.jpg" position="float" orientation="portrait" xlink:type="simple"/></fig></tp:treatment-sec><ref-list><ref id="B23"><mixed-citation xmlns:xlink="http://www.w3.org/1999/xlink" xlink:type="simple"><person-group><name name-style="western"><surname>Clements</surname><given-names>GR</given-names></name></person-group> (<year>2007</year>) <source>Conservation biogeography of terrestrial molluscs on tropical limestone karsts.</source><comment>MSC thesis</comment>. <publisher-loc>National University of Singapore</publisher-loc>.</mixed-citation></ref><ref id="B127"><mixed-citation xmlns:xlink="http://www.w3.org/1999/xlink" xlink:type="simple"><person-group><name name-style="western"><surname>Webster</surname><given-names>NB</given-names></name><name name-style="western"><surname>van Dooren</surname><given-names>TJM</given-names></name><name name-style="western"><surname>Schilthuizen</surname><given-names>M</given-names></name></person-group> (<year>2012</year>) <article-title>Phylogenetic reconstruction and shell evolution of the Diplommatinidae (Gastropoda: Caenogastropoda).</article-title><source>Molecular Phylogenetics and Evolution</source><volume>63</volume>: <fpage>625</fpage>–<lpage>638</lpage>. doi: <ext-link ext-link-type="doi" xlink:href="10.1016/j.ympev.2012.02.004" xlink:type="simple">10.1016/j.ympev.2012.02.004</ext-link></mixed-citation></ref></ref-list></tp:taxon-treatment>
