# Supplementary material for: A cybertaxonomic revision of the micro-landsnail genus Plectostoma Adam (Mollusca, Caenogastropoda, Diplommatinidae), from Peninsular Malaysia, Sumatra and Indochina
Source: Zookeys. 2014 Mar 25;(393):1–107. doi: 10.3897/zookeys.393.6717 (PMC3974427; doi:10.3897/zookeys.393.6717)
Supplement: XML Treatment for Plectostoma siphonostomum [file zookeys.393.6717-treatment6.xml]

<!DOCTYPE tp:taxon-treatment
  PUBLIC "-//TaxonX//DTD Taxonomic Treatment Publishing DTD v0 20100105//EN" "tax-treatment-NSO.dtd">
<tp:taxon-treatment xmlns:tp="http://www.plazi.org/taxpub"><tp:treatment-meta><mixed-citation publication-type="journal"><person-group><name><surname>Liew</surname><given-names>Thor-Seng</given-names></name><name><surname>Vermeulen</surname><given-names>Jaap Jan</given-names></name><name><surname>Marzuki</surname><given-names>Mohammad Effendi bin</given-names></name><name><surname>Schilthuizen</surname><given-names>Menno</given-names></name></person-group><article-title>A cybertaxonomic revision of the micro-landsnail genus <italic>Plectostoma</italic> Adam (Mollusca, Caenogastropoda, Diplommatinidae), from Peninsular Malaysia, Sumatra and Indochina</article-title><source>Zookeys</source><day>25</day><month>3</month><year>2014</year><volume>2014</volume><issue>393</issue><fpage>1</fpage><lpage>107</lpage><pub-id pub-id-type="doi">10.3897/zookeys.393.6717</pub-id></mixed-citation></tp:treatment-meta><tp:nomenclature><tp:taxon-name>
                        <tp:taxon-name-part taxon-name-part-type="genus">Plectostoma</tp:taxon-name-part>
                        <tp:taxon-name-part taxon-name-part-type="species">siphonostomum</tp:taxon-name-part>
                        <object-id xmlns:xlink="http://www.w3.org/1999/xlink" xlink:type="simple">http://species-id.net/wiki/Plectostoma_siphonostomum</object-id>
                    </tp:taxon-name><tp:taxon-authority>(van Benthem Jutting, 1952)</tp:taxon-authority><xref ref-type="fig" rid="F17">Figure 17N</xref><xref ref-type="fig" rid="F23">, 23</xref><xref ref-type="app" rid="APP1">, Appendix 8</xref><tp:nomenclature-citation-list><tp:nomenclature-citation><tp:taxon-name>Opisthostoma siphonostomum</tp:taxon-name><comment> van Benthem Jutting, 1952: 52, figure 27 (original description).</comment></tp:nomenclature-citation><tp:nomenclature-citation><tp:taxon-name>Opisthostoma siphonostomum</tp:taxon-name><comment> van Benthem Jutting, <xref ref-type="bibr" rid="B8">van Benthem Jutting (1961</xref>: 39).</comment></tp:nomenclature-citation><tp:nomenclature-citation><tp:taxon-name>Opisthostoma siphonostomum</tp:taxon-name><comment> van Benthem Jutting, <xref ref-type="bibr" rid="B13">Berry (1964</xref>: 203).</comment></tp:nomenclature-citation></tp:nomenclature-citation-list></tp:nomenclature><tp:treatment-sec sec-type="Type material"><title>Type material.</title><p>Holotype: ZMA 136054(1) (Seen). Paratype: ZMA 136055(8) (Seen).</p></tp:treatment-sec><tp:treatment-sec sec-type="Other examined materials"><title>Other examined materials.</title><p>ZMA 162138(&gt;100), BOR 5513 (&gt;25), BOR 5521(&gt;10), BOR 5557(&gt;10), V 8199(&gt;50), V 8223(&gt;25).</p></tp:treatment-sec><tp:treatment-sec sec-type="Diagnosis"><title>Diagnosis.</title><p>Shares with <italic><tp:taxon-name>Plectostoma christae</tp:taxon-name></italic> the tuba form, but differs by having an oblong conical apical and conical basal spire.</p></tp:treatment-sec><tp:treatment-sec sec-type="Description"><title>Description.</title><p><bold>Apex.</bold> Shape: distinctly convex.</p><p><bold>Spire.</bold> Height: 1.9–2.1 mm. Width: 1.2–1.5 mm. Number of whorls: 4 3/4–5. Apical spire shape: oblong conical. Basal spire shape: conical. Whorl periphery: distinctly convex. Umbilicus: Open.</p><p><bold>Constriction.</bold> Parietal teeth: two. Basal teeth: none.</p><p><bold>Tuba.</bold> Coiling direction: type 1 and aperture visible between right lateral and back view. Tuba whorl length in proportion to spire last whorl: <italic>ca.</italic> 3/8–1/2. Proportion of tuba that attaches to spire: at least 1/2.</p><p><bold>Aperture and peristome.</bold> Peristome: double peristomes. Outer peristome shape: same as inner peristome and uniformly projected all around, except the posterior part.</p><p><bold>Spiral lines.</bold> Thick lines: present. Thin lines: present.</p><p><bold>Radial ribs.</bold> Rib density: 7–8 ribs per mm. Rib intensity: thin. Shape: slightly curved. Inclination: orthoclin.</p><fig id="F23" position="float" orientation="portrait"><label>Figures 23.</label><caption><p><italic><tp:taxon-name>Plectostoma siphonostomum</tp:taxon-name></italic> (van Benthem Jutting, 1952) BOR5539. <bold>A</bold> frontal view <bold>B</bold> left lateral view <bold>C</bold> back view <bold>D</bold> right lateral view <bold>E</bold> top view <bold>F</bold> bottom view <bold>G</bold> parietal part of constriction inner whorl <bold>H</bold> basal part of constriction inner whorl. Scale bar = 1 mm (for <bold>A–F</bold>).</p></caption><graphic xmlns:xlink="http://www.w3.org/1999/xlink" xlink:href="zookeys-393-001-g023.jpg" position="float" orientation="portrait" xlink:type="simple"/></fig></tp:treatment-sec><tp:treatment-sec sec-type="Distribution"><title>Distribution.</title><p>Type locality. Gua Siput, Taman Negara, Pahang (<named-content xmlns:xlink="http://www.w3.org/1999/xlink" content-type="dwc:verbatimCoordinates" xlink:type="simple">4°26'47"N, 102°14'44"E</named-content>).</p><p>Distribution range. <italic><tp:taxon-name>Plectostoma siphonostomum</tp:taxon-name></italic> has a similar distribution pattern as <italic><tp:taxon-name>Plectostoma salpidomon</tp:taxon-name></italic> and often occurs sympatrically with that species. It can be found in many limestone outcrops in the valley between the Titingwangsa Range, Tahan Range and Benom Range (<xref ref-type="fig" rid="F18">Figure 18D</xref>).</p><!--PageBreak--></tp:treatment-sec><tp:treatment-sec sec-type="Conservation status"><title>Conservation status.</title><p>Least concern. Living populations of <italic><tp:taxon-name>Plectostoma siphonostomum</tp:taxon-name></italic> were recorded at several limestone hills during surveys between 2010 and 2011. Several of these are located within the National Park.</p></tp:treatment-sec><tp:treatment-sec sec-type="Discussion"><title>Discussion.</title><p>See discussion under <italic><tp:taxon-name>Plectostoma christae</tp:taxon-name></italic>.</p></tp:treatment-sec><tp:treatment-sec><!--Section generated to contain objects referenced in tp:taxon-treatment.--><fig id="F17" position="float" orientation="portrait"><label>Figures 17.</label><caption><p>Photographs of 17 living <italic><tp:taxon-name>Plectostoma</tp:taxon-name></italic> species. <bold>A</bold> <italic><tp:taxon-name>Plectostoma salpidomon</tp:taxon-name></italic> (van Benthem Jutting, 1952), BOR 5569 <bold>B</bold> <italic><tp:taxon-name>Plectostoma umbilicatum</tp:taxon-name></italic> (van Benthem Jutting, 1952), BOR 5503 <bold>C</bold> <italic><tp:taxon-name>Plectostoma palinhelix</tp:taxon-name></italic> (van Benthem Jutting, 1952), BOR 5520 <bold>D</bold> <italic><tp:taxon-name>Plectostoma kakiense</tp:taxon-name></italic> (Tomlin, 1948), BOR 5516 <bold>E</bold> <italic><tp:taxon-name>Plectostoma mengaburensis</tp:taxon-name></italic> sp. n., BOR 5574 <bold>F</bold> <italic><tp:taxon-name>Plectostoma kubuensis</tp:taxon-name></italic> sp. n., BOR 5518 <bold>G</bold> <italic><tp:taxon-name>Plectostoma whitteni</tp:taxon-name></italic> sp. n., BOR 5536 <bold>H</bold> <italic><tp:taxon-name>Plectostoma senex</tp:taxon-name></italic> (van Benthem Jutting, 1952), BOR 5631 <bold>I</bold> <italic><tp:taxon-name>Plectostoma crassipupa</tp:taxon-name></italic> (van Benthem Jutting, 1952), BOR 5515 <bold>J</bold> <italic><tp:taxon-name>Plectostoma ikanensis</tp:taxon-name></italic> sp. n. Form BOR 5507, BOR 5507 <bold>K</bold> <italic><tp:taxon-name>Plectostoma ikanensis</tp:taxon-name></italic> sp. n. Form BOR 5504, BOR 5504 <bold>L</bold> <italic><tp:taxon-name>Plectostoma sinyumensis</tp:taxon-name></italic> (Maassen, 2001), BOR 5537 <bold>M</bold> <italic><tp:taxon-name>Plectostoma crassipupa</tp:taxon-name></italic> (van Benthem Jutting, 1952), BOR 5512 <bold>N</bold> <italic><tp:taxon-name>Plectostoma siphonostomum</tp:taxon-name></italic> (van Benthem Jutting, 1952), BOR 5557 <bold>O</bold> <italic><tp:taxon-name>Plectostoma laidlawi</tp:taxon-name></italic> (Sykes, 1902) Form BOR 5510, BOR 5510 <bold>P</bold> <italic><tp:taxon-name>Plectostoma relauensis</tp:taxon-name></italic> sp. n., BOR 5511 <bold>Q</bold> <italic><tp:taxon-name>Plectostoma christae</tp:taxon-name></italic> (Maassen, 2001), BOR 5505 <bold>R</bold> <italic><tp:taxon-name>Plectostoma retrovertens</tp:taxon-name></italic> (Tomlin, 1938), BOR 5559 <bold>S</bold> <italic><tp:taxon-name>Plectostoma tohchinyawi</tp:taxon-name></italic> sp. n., BOR 5533.</p></caption><graphic xmlns:xlink="http://www.w3.org/1999/xlink" xlink:href="zookeys-393-001-g017.jpg" position="float" orientation="portrait" xlink:type="simple"/></fig><app id="APP1"><title>Appendix</title><p>(<ext-link xmlns:xlink="http://www.w3.org/1999/xlink" ext-link-type="uri" xlink:href="http://dx.doi.org/10.6084/m9.figshare.830412" xlink:type="simple">http://dx.doi.org/10.6084/m9.figshare.830412</ext-link>)</p><p><bold>Appendix 1.</bold> Video tutorials of cybertaxonomy procedures.</p><p><bold>Appendix 2.</bold> Details for collection data.</p><p><bold>Appendix 3.</bold> Spiral striation profile on the shell spire of 29 <italic><tp:taxon-name>Plectostoma</tp:taxon-name></italic> species.</p><p><bold>Appendix 4.</bold> Radial rib spacing profile on the shell spire of 29 <italic><tp:taxon-name>Plectostoma</tp:taxon-name></italic> species.</p><p><bold>Appendix 5.</bold> A KML file consisting of collection data, image links and distribution data.</p><p><bold>Appendix 6.</bold> A Blender file consisting of 17 shell 3D models of 2 species, Part 1 of 10.</p><p><italic><tp:taxon-name>Plectostoma christae</tp:taxon-name></italic> (Maassen, 2001)</p><p>- V 12702 (1), BOR 5505 (1), BOR 5506 (2), BOR 5572(1), V 9285 (2).</p><p><italic><tp:taxon-name>Plectostoma crassipupa</tp:taxon-name></italic> (van Benthem Jutting, 1952)</p><p>- BOR 5512 (1), V 8392 (2), V 9097 (3), V 9326 (2), V 9353 (2).</p><p><bold>Appendix 7.</bold> A Blender file consisting of 18 shell 3D models of 6 species, Part 2 of 10.</p><p><italic><tp:taxon-name>Plectostoma dindingensis</tp:taxon-name></italic> sp. n.</p><p>- BOR 5612 (3), BOR 5642 (1).</p><p><italic><tp:taxon-name>Plectostoma mengaburensis</tp:taxon-name></italic> sp. n.</p><p>- BOR 5643 (1), V 8822 (1).</p><p><italic><tp:taxon-name>Plectostoma panhai</tp:taxon-name></italic> (Maassen, 2001)</p><p>- ZMA 138438 (1), RMNH 81810 (2).</p><p><italic><tp:taxon-name>Plectostoma sciaphilum</tp:taxon-name></italic> (van Benthem Jutting, 1952)</p><p>- ZMA 136050 (3).</p><p><italic><tp:taxon-name>Plectostoma senex</tp:taxon-name></italic> (van Benthem Jutting, 1952)</p><p>- BOR 5628 (2), BOR 5603 (1).</p><p><italic><tp:taxon-name>Plectostoma sinyumensis</tp:taxon-name></italic> (Maassen, 2001)</p><p>- BOR 5623 (2), BOR 5537 (1).</p><p><bold>Appendix 8.</bold> A Blender file consisting of 14 shell 3D models of 5 species, Part 3 of 10.</p><p><italic><tp:taxon-name>Plectostoma siphonostomum</tp:taxon-name></italic> (van Benthem Jutting, 1952)</p><p>- BOR 5521 (1), BOR 5557 (1).</p><p><italic><tp:taxon-name>Plectostoma whitteni</tp:taxon-name></italic> sp. n.</p><p>- BOR 5644 (1), V 8885 (2).</p><p><italic><tp:taxon-name>Plectostoma tonkinianum</tp:taxon-name></italic> (Dautzenberg &amp; Fischer, 1905)</p><p>- V 11502 (1), V 9940 (1).</p><p><italic><tp:taxon-name>Plectostoma turriforme</tp:taxon-name></italic> (van Benthem Jutting, 1952)</p><p>- BOR 5509 (1), ZMA 136069 (2).</p><!--PageBreak--><p><italic><tp:taxon-name>Plectostoma umbilicatum</tp:taxon-name></italic> (van Benthem Jutting, 1952)</p><p>- BOR 5503 (2), BOR 5625 (2).</p><p><bold>Appendix 9.</bold> A Blender file consisting of 19 shell 3D models of 1 species, Part 4 of 10.</p><p><italic><tp:taxon-name>Plectostoma davisoni</tp:taxon-name></italic> sp. n.</p><p>- BOR 5626 (2), BOR 5641 (2), BOR 5646 (1), V 14242 (1), V 8265 (3), V 8652 (3), V 9206 (1), V 9243 (2), ZMA 162071 (4).</p><p><bold>Appendix 10.</bold> A Blender file consisting of 19 shell 3D models of 1 species, Part 5 of 10.</p><p><italic><tp:taxon-name>Plectostoma davisoni</tp:taxon-name></italic> sp. n.</p><p>- V 9340 (2), ZMA 162069 (5), ZMA 162070 (3), ZMA 162146 (3), ZMA 162147 (6).</p><p><bold>Appendix 11.</bold> A Blender file consisting of 18 shell 3D models of 4 species, Part 6 of 10.</p><p><italic><tp:taxon-name>Plectostoma kayiani</tp:taxon-name></italic> sp. n.</p><p>- RMNH 330803 (1), V 8883 (2)</p><p><italic><tp:taxon-name>Plectostoma ikanensis</tp:taxon-name></italic> sp. n. Form BOR 5507</p><p>- BOR 5645 (1), V 9320 (4), V9446 (4).</p><p><italic><tp:taxon-name>Plectostoma kakiense</tp:taxon-name></italic> (Tomlin, 1948)</p><p>- BOR 5516 (1), BOR 5517 (2).</p><p><italic><tp:taxon-name>Plectostoma kitteli</tp:taxon-name></italic> (Maassen, 2002)</p><p>- RMNH 92956 (2), V 12697 (1).</p><p><bold>Appendix 12.</bold> A Blender file consisting of 14 shell 3D models of 3 species, Part 7 of 10.</p><p><italic><tp:taxon-name>Plectostoma kubuensis</tp:taxon-name></italic> sp. n.</p><p>- BOR 5518 (1), BOR 5519 (3), BOR 5648 (1).</p><p><italic><tp:taxon-name>Plectostoma laemodes</tp:taxon-name></italic> (van Benthem Jutting, 1961)</p><p>- RMNH 156267 (3), V 8490 (2), ZMA 136011 (1).</p><p><italic><tp:taxon-name>Plectostoma palinhelix</tp:taxon-name></italic> (van Benthem Jutting, 1952)</p><p>- BOR 5520 (1), V 5104 (2).</p><p><bold>Appendix 13.</bold> A Blender file consisting of 11 shell 3D models of 3 species, Part 8 of 10.</p><p><italic><tp:taxon-name>Plectostoma relauensis</tp:taxon-name></italic> sp. n.</p><p>- BOR 5511 (2), BOR 5647 (1), V 8196 (2).</p><p><italic><tp:taxon-name>Plectostoma retrovertens</tp:taxon-name></italic> (Tomlin, 1938)</p><p>- V 5142 (2), BOR 5559 (1).</p><p><italic><tp:taxon-name>Plectostoma salpidomon</tp:taxon-name></italic> (van Benthem Jutting, 1952)</p><p>- BOR 5539 (1), V 8658 (2).</p><p><bold>Appendix 14.</bold> A Blender file consisting of 13 shell 3D models of 5 species, Part 9 of 10.</p><p><italic><tp:taxon-name>Plectostoma tohchinyawi</tp:taxon-name></italic> sp. n.</p><p>- BOR 5533 (2), BOR 5649 (1), V 8811 (2).</p><!--PageBreak--><p><italic><tp:taxon-name>Plectostoma charasense</tp:taxon-name></italic> (Tomlin, 1948)</p><p>- ZMA 162063 (1), ZMA 162064 (2).</p><p><italic><tp:taxon-name>Plectostoma praeco</tp:taxon-name></italic> van Benthem Jutting, 1961</p><p>- ZMA 162150 (1), ZMA 162151 (1), ZMA 162152 (1).</p><p><italic><tp:taxon-name>Plectostoma ikanensis</tp:taxon-name></italic> sp. n. Form BOR 5504</p><p>- BOR 5504 (1).</p><p><italic><tp:taxon-name>Plectostoma tenggekensis</tp:taxon-name></italic> sp. n.</p><p>- BOR 5596 (1), BOR 5649 (1).</p><p><bold>Appendix 15.</bold> A Blender file consisting of 10 shell 3D models of 1 species, Part 10 of 10.</p><p><italic><tp:taxon-name>Plectostoma laidlawi</tp:taxon-name></italic> (Sykes, 1902) Form BOR 5510</p><p>- BOR 5510 (1), V 5558 (1), ZMA 136014 (1).</p><p><italic><tp:taxon-name>Plectostoma laidlawi</tp:taxon-name></italic> (Sykes, 1902) Form BOR 5571</p><p>- BOR 5571 (1), V 7878 (2), ZMA 162099 (4).</p><p><bold>Appendix 16.</bold> 51 COI sequences for 19 <italic><tp:taxon-name>Plectostoma</tp:taxon-name></italic> species in FASTA format. Each sequence is labeled with BOLD process ID, GenBank accession no, sample ID and species name.</p><p><bold>Appendix 17.</bold> DNA sequence alignment for phylogenetic analysis.</p><p><bold>Appendix 18.</bold> Shell colouration of <italic><tp:taxon-name>Opisthostoma</tp:taxon-name></italic> species.</p></app><fig id="F18" position="float" orientation="portrait"><label>Figures 18.</label><caption><p>Distributional records of <italic><tp:taxon-name>Plectostoma</tp:taxon-name></italic> species. <bold>A</bold>–<bold>D</bold> distribution records for each of 31 <italic><tp:taxon-name>Plectostoma</tp:taxon-name></italic> species.</p></caption><graphic xmlns:xlink="http://www.w3.org/1999/xlink" xlink:href="zookeys-393-001-g018.jpg" position="float" orientation="portrait" xlink:type="simple"/></fig></tp:treatment-sec><ref-list><ref id="B8"><mixed-citation xmlns:xlink="http://www.w3.org/1999/xlink" xlink:type="simple"><person-group><name name-style="western"><surname>van Benthem Jutting</surname><given-names>WSS</given-names></name></person-group> (<year>1961</year>) <article-title>Additional new species and new localities of the family Vertiginidae and the genera <italic>Oophana</italic> and <italic>Opisthostoma</italic> from Malaya.</article-title><source>The Bulletin of the National Museum</source><volume>26</volume>: <fpage>34</fpage>–<lpage>48</lpage>. <ext-link ext-link-type="uri" xlink:href="http://rmbr.nus.edu.sg/rbz/biblio/26/26brm034-048.pdf" xlink:type="simple">http://rmbr.nus.edu.sg/rbz/biblio/26/26brm034-048.pdf</ext-link></mixed-citation></ref><ref id="B13"><mixed-citation xmlns:xlink="http://www.w3.org/1999/xlink" xlink:type="simple"><person-group><name name-style="western"><surname>Berry</surname><given-names>AJ</given-names></name></person-group> (<year>1964</year>) <article-title>The reproduction of the minute cyclophorid snail <italic>Opisthostoma</italic> (Plectostoma) retrovertens from a Malayan limestone hill.</article-title><source>Proceedings of the Zoological Society of London</source><volume>142</volume>: <fpage>655</fpage>–<lpage>664</lpage>. doi: <ext-link ext-link-type="doi" xlink:href="10.1111/j.1469-7998.1964.tb04633.x" xlink:type="simple">10.1111/j.1469-7998.1964.tb04633.x</ext-link></mixed-citation></ref></ref-list></tp:taxon-treatment>
