# Supplementary material for: A cybertaxonomic revision of the micro-landsnail genus Plectostoma Adam (Mollusca, Caenogastropoda, Diplommatinidae), from Peninsular Malaysia, Sumatra and Indochina
Source: Zookeys. 2014 Mar 25;(393):1–107. doi: 10.3897/zookeys.393.6717 (PMC3974427; doi:10.3897/zookeys.393.6717)
Supplement: XML Treatment for Plectostoma panhai [file zookeys.393.6717-treatment7.xml]

<!DOCTYPE tp:taxon-treatment
  PUBLIC "-//TaxonX//DTD Taxonomic Treatment Publishing DTD v0 20100105//EN" "tax-treatment-NSO.dtd">
<tp:taxon-treatment xmlns:tp="http://www.plazi.org/taxpub"><tp:treatment-meta><mixed-citation publication-type="journal"><person-group><name><surname>Liew</surname><given-names>Thor-Seng</given-names></name><name><surname>Vermeulen</surname><given-names>Jaap Jan</given-names></name><name><surname>Marzuki</surname><given-names>Mohammad Effendi bin</given-names></name><name><surname>Schilthuizen</surname><given-names>Menno</given-names></name></person-group><article-title>A cybertaxonomic revision of the micro-landsnail genus <italic>Plectostoma</italic> Adam (Mollusca, Caenogastropoda, Diplommatinidae), from Peninsular Malaysia, Sumatra and Indochina</article-title><source>Zookeys</source><day>25</day><month>3</month><year>2014</year><volume>2014</volume><issue>393</issue><fpage>1</fpage><lpage>107</lpage><pub-id pub-id-type="doi">10.3897/zookeys.393.6717</pub-id></mixed-citation></tp:treatment-meta><tp:nomenclature><tp:taxon-name>
                        <tp:taxon-name-part taxon-name-part-type="genus">Plectostoma</tp:taxon-name-part>
                        <tp:taxon-name-part taxon-name-part-type="species">panhai</tp:taxon-name-part>
                        <object-id xmlns:xlink="http://www.w3.org/1999/xlink" xlink:type="simple">http://species-id.net/wiki/Plectostoma_panhai</object-id>
                    </tp:taxon-name><tp:taxon-authority>(Maassen, 2001)</tp:taxon-authority><xref ref-type="fig" rid="F24">Figure 24</xref><xref ref-type="app" rid="APP1">, Appendix 7</xref><tp:nomenclature-citation-list><tp:nomenclature-citation><tp:taxon-name>Arinia panhai</tp:taxon-name><comment> Maassen, 2001: 55, figure 4, 12 &amp; 13 (original description).</comment></tp:nomenclature-citation></tp:nomenclature-citation-list></tp:nomenclature><tp:treatment-sec sec-type="Type material"><title>Type material.</title><p>Holotype: RMNH 81809(1) (Seen). Paratypes: RMNH 81810(2) (Seen).</p></tp:treatment-sec><tp:treatment-sec sec-type="Other examined materials"><title>Other examined materials.</title><p>ZMA 138438(1).</p></tp:treatment-sec><tp:treatment-sec sec-type="Diagnosis"><title>Diagnosis.</title><p>Shares with <italic><tp:taxon-name>Plectostoma mengaburensis</tp:taxon-name></italic> and <italic><tp:taxon-name>Plectostoma dindingensis</tp:taxon-name></italic> the general shell form, in the terms of apex, spire and tuba, but differs by having a single parietal constriction tooth.</p></tp:treatment-sec><tp:treatment-sec sec-type="Description"><title>Description.</title><p><bold>Apex.</bold> Shape: moderately convex.</p><p><bold>Spire.</bold> Height: 2.1–2.2 mm. Width: 1.6–1.7 mm. Number of whorls: 4 1/2–4 5/8. Apical spire shape: depressed conical. Basal spire shape: ovoid. Whorl periphery: moderately convex. Umbilicus: open.</p><!--PageBreak--><p><bold>Constriction.</bold> Parietal teeth: one. Basal teeth: none.</p><p><bold>Tuba.</bold> Coiling direction: type 1 and aperture visible from back view. Tuba whorl length in proportion to spire last whorl: <italic>ca.</italic> 3/4. Proportion of tuba that attaches to spire: whole.</p><p><bold>Aperture and peristome.</bold> Peristome: double peristomes. Outer peristome shape: same as inner peristome and uniformly projected all around, except the posterior part.</p><p><bold>Spiral lines.</bold> Thick lines: present. Thin lines: present.</p><p><bold>Radial ribs.</bold> Rib density: 8–9 ribs per mm. Rib intensity: thin. Shape: straight. Inclination: orthoclin.</p><fig id="F24" position="float" orientation="portrait"><label>Figures 24.</label><caption><p><italic><tp:taxon-name>Plectostoma panhai</tp:taxon-name></italic> (Maassen, 2001) ZMA 138438. <bold>A</bold> frontal view <bold>B</bold> left lateral view <bold>C</bold> back view <bold>D</bold> right lateral view <bold>E</bold> top view <bold>F</bold> bottom view <bold>G</bold> parietal part of constriction inner whorl <bold>H</bold> basal part of constriction inner whorl. Scale bar = 1 mm (for <bold>A–F</bold>).</p></caption><graphic xmlns:xlink="http://www.w3.org/1999/xlink" xlink:href="zookeys-393-001-g024.jpg" position="float" orientation="portrait" xlink:type="simple"/></fig></tp:treatment-sec><tp:treatment-sec sec-type="Distribution"><title>Distribution.</title><p>Type locality. Tham Krachaeng, Thailand (<named-content xmlns:xlink="http://www.w3.org/1999/xlink" content-type="dwc:verbatimCoordinates" xlink:type="simple">6°12'50"N, 101°12'9"E</named-content>). The location description in the original publication is not completely correct “(<named-content xmlns:xlink="http://www.w3.org/1999/xlink" content-type="dwc:verbatimCoordinates" xlink:type="simple">06°55'022"N, 101°12'160"E</named-content>)” (<xref ref-type="bibr" rid="B63">Maassen 2001</xref>).</p><p>Distribution range. This species is only known from the type locality (<xref ref-type="fig" rid="F18">Figure 18D</xref>).</p></tp:treatment-sec><tp:treatment-sec sec-type="Conservation status"><title>Conservation status.</title><p>Data Deficient.</p></tp:treatment-sec><tp:treatment-sec sec-type="Discussion"><title>Discussion.</title><p>See discussion under <italic><tp:taxon-name>Plectostoma christae</tp:taxon-name></italic>.</p></tp:treatment-sec><tp:treatment-sec><!--Section generated to contain objects referenced in tp:taxon-treatment.--><app id="APP1"><title>Appendix</title><p>(<ext-link xmlns:xlink="http://www.w3.org/1999/xlink" ext-link-type="uri" xlink:href="http://dx.doi.org/10.6084/m9.figshare.830412" xlink:type="simple">http://dx.doi.org/10.6084/m9.figshare.830412</ext-link>)</p><p><bold>Appendix 1.</bold> Video tutorials of cybertaxonomy procedures.</p><p><bold>Appendix 2.</bold> Details for collection data.</p><p><bold>Appendix 3.</bold> Spiral striation profile on the shell spire of 29 <italic><tp:taxon-name>Plectostoma</tp:taxon-name></italic> species.</p><p><bold>Appendix 4.</bold> Radial rib spacing profile on the shell spire of 29 <italic><tp:taxon-name>Plectostoma</tp:taxon-name></italic> species.</p><p><bold>Appendix 5.</bold> A KML file consisting of collection data, image links and distribution data.</p><p><bold>Appendix 6.</bold> A Blender file consisting of 17 shell 3D models of 2 species, Part 1 of 10.</p><p><italic><tp:taxon-name>Plectostoma christae</tp:taxon-name></italic> (Maassen, 2001)</p><p>- V 12702 (1), BOR 5505 (1), BOR 5506 (2), BOR 5572(1), V 9285 (2).</p><p><italic><tp:taxon-name>Plectostoma crassipupa</tp:taxon-name></italic> (van Benthem Jutting, 1952)</p><p>- BOR 5512 (1), V 8392 (2), V 9097 (3), V 9326 (2), V 9353 (2).</p><p><bold>Appendix 7.</bold> A Blender file consisting of 18 shell 3D models of 6 species, Part 2 of 10.</p><p><italic><tp:taxon-name>Plectostoma dindingensis</tp:taxon-name></italic> sp. n.</p><p>- BOR 5612 (3), BOR 5642 (1).</p><p><italic><tp:taxon-name>Plectostoma mengaburensis</tp:taxon-name></italic> sp. n.</p><p>- BOR 5643 (1), V 8822 (1).</p><p><italic><tp:taxon-name>Plectostoma panhai</tp:taxon-name></italic> (Maassen, 2001)</p><p>- ZMA 138438 (1), RMNH 81810 (2).</p><p><italic><tp:taxon-name>Plectostoma sciaphilum</tp:taxon-name></italic> (van Benthem Jutting, 1952)</p><p>- ZMA 136050 (3).</p><p><italic><tp:taxon-name>Plectostoma senex</tp:taxon-name></italic> (van Benthem Jutting, 1952)</p><p>- BOR 5628 (2), BOR 5603 (1).</p><p><italic><tp:taxon-name>Plectostoma sinyumensis</tp:taxon-name></italic> (Maassen, 2001)</p><p>- BOR 5623 (2), BOR 5537 (1).</p><p><bold>Appendix 8.</bold> A Blender file consisting of 14 shell 3D models of 5 species, Part 3 of 10.</p><p><italic><tp:taxon-name>Plectostoma siphonostomum</tp:taxon-name></italic> (van Benthem Jutting, 1952)</p><p>- BOR 5521 (1), BOR 5557 (1).</p><p><italic><tp:taxon-name>Plectostoma whitteni</tp:taxon-name></italic> sp. n.</p><p>- BOR 5644 (1), V 8885 (2).</p><p><italic><tp:taxon-name>Plectostoma tonkinianum</tp:taxon-name></italic> (Dautzenberg &amp; Fischer, 1905)</p><p>- V 11502 (1), V 9940 (1).</p><p><italic><tp:taxon-name>Plectostoma turriforme</tp:taxon-name></italic> (van Benthem Jutting, 1952)</p><p>- BOR 5509 (1), ZMA 136069 (2).</p><!--PageBreak--><p><italic><tp:taxon-name>Plectostoma umbilicatum</tp:taxon-name></italic> (van Benthem Jutting, 1952)</p><p>- BOR 5503 (2), BOR 5625 (2).</p><p><bold>Appendix 9.</bold> A Blender file consisting of 19 shell 3D models of 1 species, Part 4 of 10.</p><p><italic><tp:taxon-name>Plectostoma davisoni</tp:taxon-name></italic> sp. n.</p><p>- BOR 5626 (2), BOR 5641 (2), BOR 5646 (1), V 14242 (1), V 8265 (3), V 8652 (3), V 9206 (1), V 9243 (2), ZMA 162071 (4).</p><p><bold>Appendix 10.</bold> A Blender file consisting of 19 shell 3D models of 1 species, Part 5 of 10.</p><p><italic><tp:taxon-name>Plectostoma davisoni</tp:taxon-name></italic> sp. n.</p><p>- V 9340 (2), ZMA 162069 (5), ZMA 162070 (3), ZMA 162146 (3), ZMA 162147 (6).</p><p><bold>Appendix 11.</bold> A Blender file consisting of 18 shell 3D models of 4 species, Part 6 of 10.</p><p><italic><tp:taxon-name>Plectostoma kayiani</tp:taxon-name></italic> sp. n.</p><p>- RMNH 330803 (1), V 8883 (2)</p><p><italic><tp:taxon-name>Plectostoma ikanensis</tp:taxon-name></italic> sp. n. Form BOR 5507</p><p>- BOR 5645 (1), V 9320 (4), V9446 (4).</p><p><italic><tp:taxon-name>Plectostoma kakiense</tp:taxon-name></italic> (Tomlin, 1948)</p><p>- BOR 5516 (1), BOR 5517 (2).</p><p><italic><tp:taxon-name>Plectostoma kitteli</tp:taxon-name></italic> (Maassen, 2002)</p><p>- RMNH 92956 (2), V 12697 (1).</p><p><bold>Appendix 12.</bold> A Blender file consisting of 14 shell 3D models of 3 species, Part 7 of 10.</p><p><italic><tp:taxon-name>Plectostoma kubuensis</tp:taxon-name></italic> sp. n.</p><p>- BOR 5518 (1), BOR 5519 (3), BOR 5648 (1).</p><p><italic><tp:taxon-name>Plectostoma laemodes</tp:taxon-name></italic> (van Benthem Jutting, 1961)</p><p>- RMNH 156267 (3), V 8490 (2), ZMA 136011 (1).</p><p><italic><tp:taxon-name>Plectostoma palinhelix</tp:taxon-name></italic> (van Benthem Jutting, 1952)</p><p>- BOR 5520 (1), V 5104 (2).</p><p><bold>Appendix 13.</bold> A Blender file consisting of 11 shell 3D models of 3 species, Part 8 of 10.</p><p><italic><tp:taxon-name>Plectostoma relauensis</tp:taxon-name></italic> sp. n.</p><p>- BOR 5511 (2), BOR 5647 (1), V 8196 (2).</p><p><italic><tp:taxon-name>Plectostoma retrovertens</tp:taxon-name></italic> (Tomlin, 1938)</p><p>- V 5142 (2), BOR 5559 (1).</p><p><italic><tp:taxon-name>Plectostoma salpidomon</tp:taxon-name></italic> (van Benthem Jutting, 1952)</p><p>- BOR 5539 (1), V 8658 (2).</p><p><bold>Appendix 14.</bold> A Blender file consisting of 13 shell 3D models of 5 species, Part 9 of 10.</p><p><italic><tp:taxon-name>Plectostoma tohchinyawi</tp:taxon-name></italic> sp. n.</p><p>- BOR 5533 (2), BOR 5649 (1), V 8811 (2).</p><!--PageBreak--><p><italic><tp:taxon-name>Plectostoma charasense</tp:taxon-name></italic> (Tomlin, 1948)</p><p>- ZMA 162063 (1), ZMA 162064 (2).</p><p><italic><tp:taxon-name>Plectostoma praeco</tp:taxon-name></italic> van Benthem Jutting, 1961</p><p>- ZMA 162150 (1), ZMA 162151 (1), ZMA 162152 (1).</p><p><italic><tp:taxon-name>Plectostoma ikanensis</tp:taxon-name></italic> sp. n. Form BOR 5504</p><p>- BOR 5504 (1).</p><p><italic><tp:taxon-name>Plectostoma tenggekensis</tp:taxon-name></italic> sp. n.</p><p>- BOR 5596 (1), BOR 5649 (1).</p><p><bold>Appendix 15.</bold> A Blender file consisting of 10 shell 3D models of 1 species, Part 10 of 10.</p><p><italic><tp:taxon-name>Plectostoma laidlawi</tp:taxon-name></italic> (Sykes, 1902) Form BOR 5510</p><p>- BOR 5510 (1), V 5558 (1), ZMA 136014 (1).</p><p><italic><tp:taxon-name>Plectostoma laidlawi</tp:taxon-name></italic> (Sykes, 1902) Form BOR 5571</p><p>- BOR 5571 (1), V 7878 (2), ZMA 162099 (4).</p><p><bold>Appendix 16.</bold> 51 COI sequences for 19 <italic><tp:taxon-name>Plectostoma</tp:taxon-name></italic> species in FASTA format. Each sequence is labeled with BOLD process ID, GenBank accession no, sample ID and species name.</p><p><bold>Appendix 17.</bold> DNA sequence alignment for phylogenetic analysis.</p><p><bold>Appendix 18.</bold> Shell colouration of <italic><tp:taxon-name>Opisthostoma</tp:taxon-name></italic> species.</p></app><fig id="F18" position="float" orientation="portrait"><label>Figures 18.</label><caption><p>Distributional records of <italic><tp:taxon-name>Plectostoma</tp:taxon-name></italic> species. <bold>A</bold>–<bold>D</bold> distribution records for each of 31 <italic><tp:taxon-name>Plectostoma</tp:taxon-name></italic> species.</p></caption><graphic xmlns:xlink="http://www.w3.org/1999/xlink" xlink:href="zookeys-393-001-g018.jpg" position="float" orientation="portrait" xlink:type="simple"/></fig></tp:treatment-sec><ref-list><ref id="B63"><mixed-citation xmlns:xlink="http://www.w3.org/1999/xlink" xlink:type="simple"><person-group><name name-style="western"><surname>Maassen</surname><given-names>WJM</given-names></name></person-group> (<year>2001</year>) <article-title>Four new Diplommatinidae (Gastropoda, Prosobranchia, Diplommatinidae) from southern Thailand and northern Peninsular Malaysia.</article-title><source>Basteria</source><volume>65</volume>(<issue>1–3</issue>): <fpage>51</fpage>–<lpage>56</lpage>.</mixed-citation></ref></ref-list></tp:taxon-treatment>
