# Supplementary material for: A cybertaxonomic revision of the micro-landsnail genus Plectostoma Adam (Mollusca, Caenogastropoda, Diplommatinidae), from Peninsular Malaysia, Sumatra and Indochina
Source: Zookeys. 2014 Mar 25;(393):1–107. doi: 10.3897/zookeys.393.6717 (PMC3974427; doi:10.3897/zookeys.393.6717)
Supplement: XML Treatment for Plectostoma christae [file zookeys.393.6717-treatment8.xml]

<!DOCTYPE tp:taxon-treatment
  PUBLIC "-//TaxonX//DTD Taxonomic Treatment Publishing DTD v0 20100105//EN" "tax-treatment-NSO.dtd">
<tp:taxon-treatment xmlns:tp="http://www.plazi.org/taxpub"><tp:treatment-meta><mixed-citation publication-type="journal"><person-group><name><surname>Liew</surname><given-names>Thor-Seng</given-names></name><name><surname>Vermeulen</surname><given-names>Jaap Jan</given-names></name><name><surname>Marzuki</surname><given-names>Mohammad Effendi bin</given-names></name><name><surname>Schilthuizen</surname><given-names>Menno</given-names></name></person-group><article-title>A cybertaxonomic revision of the micro-landsnail genus <italic>Plectostoma</italic> Adam (Mollusca, Caenogastropoda, Diplommatinidae), from Peninsular Malaysia, Sumatra and Indochina</article-title><source>Zookeys</source><day>25</day><month>3</month><year>2014</year><volume>2014</volume><issue>393</issue><fpage>1</fpage><lpage>107</lpage><pub-id pub-id-type="doi">10.3897/zookeys.393.6717</pub-id></mixed-citation></tp:treatment-meta><tp:nomenclature><tp:taxon-name>
                        <tp:taxon-name-part taxon-name-part-type="genus">Plectostoma</tp:taxon-name-part>
                        <tp:taxon-name-part taxon-name-part-type="species">christae</tp:taxon-name-part>
                        <object-id xmlns:xlink="http://www.w3.org/1999/xlink" xlink:type="simple">http://species-id.net/wiki/Plectostoma_christae</object-id>
                    </tp:taxon-name><tp:taxon-authority>(Maassen, 2001)</tp:taxon-authority><xref ref-type="fig" rid="F17">Figures 17Q</xref><xref ref-type="fig" rid="F25">, 25</xref><xref ref-type="app" rid="APP1">, Appendix 6</xref><tp:nomenclature-citation-list><tp:nomenclature-citation><tp:taxon-name>Opisthostoma christae</tp:taxon-name><comment> Maassen, 2001: 52, figures 3, 10 &amp; 11 (original description).</comment></tp:nomenclature-citation><tp:nomenclature-citation><tp:taxon-name>Opisthostoma jensi</tp:taxon-name><comment> Maassen, 2001: 56, figures 5, 14 &amp; 15 (original description), syn. n.</comment></tp:nomenclature-citation></tp:nomenclature-citation-list></tp:nomenclature><tp:treatment-sec sec-type="Type material"><title>Type material.</title><p>Holotype: RMNH 81805(1) (Seen). Paratypes: RMNH 81806(1) (Seen).</p></tp:treatment-sec><tp:treatment-sec sec-type="Other examined materials"><title>Other examined materials.</title><p>RMNH 81807(1), RMNH 81808(1), ZMA 138436(1), ZMA 138437(2), BOR 3496(1), BOR 5505(&gt;25), BOR 5506(&gt;50), BOR 5509(&gt;25), BOR 5572(2), V 12702(1), V 8314(&gt;25), V 8406(2), V 9153(2), V 9207(&gt;100), V 9285(3).</p></tp:treatment-sec><tp:treatment-sec sec-type="Diagnosis"><title>Diagnosis.</title><p>Shares with <italic><tp:taxon-name>Plectostoma dindingensis</tp:taxon-name></italic>, <italic><tp:taxon-name>Plectostoma mengaburensis</tp:taxon-name></italic>, and <italic><tp:taxon-name>Plectostoma panhai</tp:taxon-name></italic> the general shell spire form but differs by having two parietal constriction teeth and aperture visible when shell observed in left lateral view.</p></tp:treatment-sec><tp:treatment-sec sec-type="Description"><title>Description.</title><p><bold>Apex.</bold> Shape: moderately convex.</p><p><bold>Spire.</bold> Height: 1.9–2.6 mm. Width: 1.4–1.8 mm. Number of whorls: 3 5/8–4 1/2. Apical spire shape: depressed conical. Basal spire shape: ovoid. Whorl periphery: distinctly convex. Umbilicus: open.</p><p><bold>Constriction.</bold> Parietal teeth: two. Basal teeth: none.</p><p><bold>Tuba.</bold> Coiling direction: type 1 and aperture visible from left lateral view. Tuba whorl length in proportion to spire last whorl: <italic>ca.</italic> 3/8–5/8. Proportion of tuba that attaches to spire: whole.</p><p><bold>Aperture and peristome.</bold> Peristome: double peristomes. Outer peristome shape: same as inner peristome and uniformly projected all around, except the posterior part.</p><p><bold>Spiral lines.</bold> Thick lines: absent. Thin lines: present.</p><!--PageBreak--><p><bold>Radial ribs.</bold> Rib density: 5–6 ribs per mm. Rib intensity: thin. Shape: straight. Inclination: orthoclin.</p><fig id="F25" position="float" orientation="portrait"><label>Figures 25.</label><caption><p><italic><tp:taxon-name>Plectostoma christae</tp:taxon-name></italic> (Maassen, 2001) BOR 5572. <bold>A</bold> frontal view <bold>B</bold> left lateral view <bold>C</bold> back view <bold>D</bold> right lateral view <bold>E</bold> top view <bold>F</bold> bottom view <bold>G</bold> parietal part of constriction inner whorl <bold>H</bold> basal part of constriction inner whorl. Scale bar = 1 mm (for <bold>A–F</bold>).</p></caption><graphic xmlns:xlink="http://www.w3.org/1999/xlink" xlink:href="zookeys-393-001-g025.jpg" position="float" orientation="portrait" xlink:type="simple"/></fig></tp:treatment-sec><tp:treatment-sec sec-type="Distribution"><title>Distribution.</title><p>Type locality. Limestone hills, 16 km west of Gua Musang (<named-content xmlns:xlink="http://www.w3.org/1999/xlink" content-type="dwc:verbatimCoordinates" xlink:type="simple">4°54'46"N, 102°6'22"E</named-content>).</p><!--PageBreak--><p>Distribution range. Limestone hills along the 50 km Northeast transect between <named-content xmlns:xlink="http://www.w3.org/1999/xlink" content-type="dwc:verbatimCoordinates" xlink:type="simple">4°38'51"N, 101°58'58"E</named-content> and <named-content xmlns:xlink="http://www.w3.org/1999/xlink" content-type="dwc:verbatimCoordinates" xlink:type="simple">5°0'13"N, 102°11'59"E</named-content> (<xref ref-type="fig" rid="F18">Figure 18D</xref>).</p></tp:treatment-sec><tp:treatment-sec sec-type="Conservation status"><title>Conservation status.</title><p>Near Threatened. Until today, this species has been recorded from at least six limestone hills. In a field survey in 2011 and 2012, living populations of <italic><tp:taxon-name>Plectostoma christae</tp:taxon-name></italic> could be found on four of these hills. All of these are located near the road and are surrounded by oil palm plantation, although there is no immediate threat.</p></tp:treatment-sec><tp:treatment-sec sec-type="Discussion"><title>Discussion.</title><p><italic><tp:taxon-name>Plectostoma christae</tp:taxon-name></italic>, together with <italic><tp:taxon-name>Plectostoma dindingensis</tp:taxon-name></italic>, <italic><tp:taxon-name>Plectostoma mengaburensis</tp:taxon-name></italic>, <italic><tp:taxon-name>Plectostoma sinyumensis</tp:taxon-name></italic>, <italic><tp:taxon-name>Plectostoma umbilicatum</tp:taxon-name></italic>, <italic><tp:taxon-name>Plectostoma siphonostomum</tp:taxon-name></italic>, and <italic><tp:taxon-name>Plectostoma panhai</tp:taxon-name></italic> represent a group of <italic><tp:taxon-name>Plectostoma</tp:taxon-name></italic> species that have a regulary coiled tuba (type 1 tuba). The species of this group occur only in Peninsular Malaysia and are genetically highly divergent (&gt; 10% differences in COI) from the others (<xref ref-type="table" rid="T4">Table 4</xref>). All of the seven species are distributed allopatrically (<xref ref-type="fig" rid="F18">Figure 18D</xref>).</p><p>We synonymised <italic><tp:taxon-name>Plectostoma jensi</tp:taxon-name></italic> with <italic><tp:taxon-name>Plectostoma christae</tp:taxon-name></italic>, both of which were described from the same locality. <xref ref-type="bibr" rid="B63">Maassen (2001)</xref> distinguished between them by the slight difference in umbilicus opening and aperture tilting. In the material at our disposal, we recognised that these differences are intrapopulational variation. All individuals share the same diagnostic shell characters as mentioned above. In addition to the morphological evidence, the genetic variation between individuals with different shell forms is smaller than our species delimitation threshold of 10%.</p><p>Two species of this group, namely <italic><tp:taxon-name>Plectostoma christae</tp:taxon-name></italic> and <italic><tp:taxon-name>Plectostoma siphonostomum</tp:taxon-name></italic>, have a wider distribution range than other species in this group. The two species occur parapatrically on the limestone hills in the centre of Peninsular Malaysia (<xref ref-type="fig" rid="F18">Figure 18D</xref>). On the other hand, very little is known of the distribution range of <italic><tp:taxon-name>Plectostoma panhai</tp:taxon-name></italic>. Although this species was reported only once and only from the type locality, it might also occur at other limestone sites near the type locality. <italic><tp:taxon-name>Plectostoma panhai</tp:taxon-name></italic> is very similar to <italic><tp:taxon-name>Plectostoma christae</tp:taxon-name></italic>, but the two are separated by more than 150 km, and the limestone hills in between are occupied by three other <italic><tp:taxon-name>Plectostoma</tp:taxon-name></italic> species. The disjunct distribution and its single constriction tooth support the decision that <italic><tp:taxon-name>Plectostoma panhai</tp:taxon-name></italic> is a distinct species from <italic><tp:taxon-name>Plectostoma christae</tp:taxon-name></italic>.</p><p>The remaining four species of this group, namely, <italic><tp:taxon-name>Plectostoma sinyumensis</tp:taxon-name></italic>, <italic><tp:taxon-name>Plectostoma mengaburensis</tp:taxon-name></italic>, <italic><tp:taxon-name>Plectostoma dindingensis</tp:taxon-name></italic>, and <italic><tp:taxon-name>Plectostoma umbilicatum</tp:taxon-name></italic>, are site endemics, occurring at each of the four small limestone clusters in the centre of Peninsular Malaysia (<xref ref-type="fig" rid="F18">Figure 18D</xref>). These clusters are each quite isolated, with no other limestone hills within a 20 km radius.</p><p>Although these four species occur in adjacent limestone limestone clusters, and they have similar shell shapes, their taxonomic status are clear. The COI sequence divergence between these species is larger than 13% and each of them has a set of diagnostic shell characters (<xref ref-type="table" rid="T3">Tables 3</xref> and <xref ref-type="table" rid="T4">4</xref>). This may raise the question how each species evolved in each limestone cluster and how long these four species have been isolated. For example, a neighbouring species, <italic><tp:taxon-name>Plectostoma salpidomon</tp:taxon-name></italic>, has a similar distribution range as the former four species, but the morphological and genetic divergence is much smaller than in these four species. Presumably, the answer lies in the details of the geomorphological evolution of the limestone outcrops, which, however, remains largely unknown.</p><!--PageBreak--></tp:treatment-sec><tp:treatment-sec><!--Section generated to contain objects referenced in tp:taxon-treatment.--><fig id="F17" position="float" orientation="portrait"><label>Figures 17.</label><caption><p>Photographs of 17 living <italic><tp:taxon-name>Plectostoma</tp:taxon-name></italic> species. <bold>A</bold> <italic><tp:taxon-name>Plectostoma salpidomon</tp:taxon-name></italic> (van Benthem Jutting, 1952), BOR 5569 <bold>B</bold> <italic><tp:taxon-name>Plectostoma umbilicatum</tp:taxon-name></italic> (van Benthem Jutting, 1952), BOR 5503 <bold>C</bold> <italic><tp:taxon-name>Plectostoma palinhelix</tp:taxon-name></italic> (van Benthem Jutting, 1952), BOR 5520 <bold>D</bold> <italic><tp:taxon-name>Plectostoma kakiense</tp:taxon-name></italic> (Tomlin, 1948), BOR 5516 <bold>E</bold> <italic><tp:taxon-name>Plectostoma mengaburensis</tp:taxon-name></italic> sp. n., BOR 5574 <bold>F</bold> <italic><tp:taxon-name>Plectostoma kubuensis</tp:taxon-name></italic> sp. n., BOR 5518 <bold>G</bold> <italic><tp:taxon-name>Plectostoma whitteni</tp:taxon-name></italic> sp. n., BOR 5536 <bold>H</bold> <italic><tp:taxon-name>Plectostoma senex</tp:taxon-name></italic> (van Benthem Jutting, 1952), BOR 5631 <bold>I</bold> <italic><tp:taxon-name>Plectostoma crassipupa</tp:taxon-name></italic> (van Benthem Jutting, 1952), BOR 5515 <bold>J</bold> <italic><tp:taxon-name>Plectostoma ikanensis</tp:taxon-name></italic> sp. n. Form BOR 5507, BOR 5507 <bold>K</bold> <italic><tp:taxon-name>Plectostoma ikanensis</tp:taxon-name></italic> sp. n. Form BOR 5504, BOR 5504 <bold>L</bold> <italic><tp:taxon-name>Plectostoma sinyumensis</tp:taxon-name></italic> (Maassen, 2001), BOR 5537 <bold>M</bold> <italic><tp:taxon-name>Plectostoma crassipupa</tp:taxon-name></italic> (van Benthem Jutting, 1952), BOR 5512 <bold>N</bold> <italic><tp:taxon-name>Plectostoma siphonostomum</tp:taxon-name></italic> (van Benthem Jutting, 1952), BOR 5557 <bold>O</bold> <italic><tp:taxon-name>Plectostoma laidlawi</tp:taxon-name></italic> (Sykes, 1902) Form BOR 5510, BOR 5510 <bold>P</bold> <italic><tp:taxon-name>Plectostoma relauensis</tp:taxon-name></italic> sp. n., BOR 5511 <bold>Q</bold> <italic><tp:taxon-name>Plectostoma christae</tp:taxon-name></italic> (Maassen, 2001), BOR 5505 <bold>R</bold> <italic><tp:taxon-name>Plectostoma retrovertens</tp:taxon-name></italic> (Tomlin, 1938), BOR 5559 <bold>S</bold> <italic><tp:taxon-name>Plectostoma tohchinyawi</tp:taxon-name></italic> sp. n., BOR 5533.</p></caption><graphic xmlns:xlink="http://www.w3.org/1999/xlink" xlink:href="zookeys-393-001-g017.jpg" position="float" orientation="portrait" xlink:type="simple"/></fig><app id="APP1"><title>Appendix</title><p>(<ext-link xmlns:xlink="http://www.w3.org/1999/xlink" ext-link-type="uri" xlink:href="http://dx.doi.org/10.6084/m9.figshare.830412" xlink:type="simple">http://dx.doi.org/10.6084/m9.figshare.830412</ext-link>)</p><p><bold>Appendix 1.</bold> Video tutorials of cybertaxonomy procedures.</p><p><bold>Appendix 2.</bold> Details for collection data.</p><p><bold>Appendix 3.</bold> Spiral striation profile on the shell spire of 29 <italic><tp:taxon-name>Plectostoma</tp:taxon-name></italic> species.</p><p><bold>Appendix 4.</bold> Radial rib spacing profile on the shell spire of 29 <italic><tp:taxon-name>Plectostoma</tp:taxon-name></italic> species.</p><p><bold>Appendix 5.</bold> A KML file consisting of collection data, image links and distribution data.</p><p><bold>Appendix 6.</bold> A Blender file consisting of 17 shell 3D models of 2 species, Part 1 of 10.</p><p><italic><tp:taxon-name>Plectostoma christae</tp:taxon-name></italic> (Maassen, 2001)</p><p>- V 12702 (1), BOR 5505 (1), BOR 5506 (2), BOR 5572(1), V 9285 (2).</p><p><italic><tp:taxon-name>Plectostoma crassipupa</tp:taxon-name></italic> (van Benthem Jutting, 1952)</p><p>- BOR 5512 (1), V 8392 (2), V 9097 (3), V 9326 (2), V 9353 (2).</p><p><bold>Appendix 7.</bold> A Blender file consisting of 18 shell 3D models of 6 species, Part 2 of 10.</p><p><italic><tp:taxon-name>Plectostoma dindingensis</tp:taxon-name></italic> sp. n.</p><p>- BOR 5612 (3), BOR 5642 (1).</p><p><italic><tp:taxon-name>Plectostoma mengaburensis</tp:taxon-name></italic> sp. n.</p><p>- BOR 5643 (1), V 8822 (1).</p><p><italic><tp:taxon-name>Plectostoma panhai</tp:taxon-name></italic> (Maassen, 2001)</p><p>- ZMA 138438 (1), RMNH 81810 (2).</p><p><italic><tp:taxon-name>Plectostoma sciaphilum</tp:taxon-name></italic> (van Benthem Jutting, 1952)</p><p>- ZMA 136050 (3).</p><p><italic><tp:taxon-name>Plectostoma senex</tp:taxon-name></italic> (van Benthem Jutting, 1952)</p><p>- BOR 5628 (2), BOR 5603 (1).</p><p><italic><tp:taxon-name>Plectostoma sinyumensis</tp:taxon-name></italic> (Maassen, 2001)</p><p>- BOR 5623 (2), BOR 5537 (1).</p><p><bold>Appendix 8.</bold> A Blender file consisting of 14 shell 3D models of 5 species, Part 3 of 10.</p><p><italic><tp:taxon-name>Plectostoma siphonostomum</tp:taxon-name></italic> (van Benthem Jutting, 1952)</p><p>- BOR 5521 (1), BOR 5557 (1).</p><p><italic><tp:taxon-name>Plectostoma whitteni</tp:taxon-name></italic> sp. n.</p><p>- BOR 5644 (1), V 8885 (2).</p><p><italic><tp:taxon-name>Plectostoma tonkinianum</tp:taxon-name></italic> (Dautzenberg &amp; Fischer, 1905)</p><p>- V 11502 (1), V 9940 (1).</p><p><italic><tp:taxon-name>Plectostoma turriforme</tp:taxon-name></italic> (van Benthem Jutting, 1952)</p><p>- BOR 5509 (1), ZMA 136069 (2).</p><!--PageBreak--><p><italic><tp:taxon-name>Plectostoma umbilicatum</tp:taxon-name></italic> (van Benthem Jutting, 1952)</p><p>- BOR 5503 (2), BOR 5625 (2).</p><p><bold>Appendix 9.</bold> A Blender file consisting of 19 shell 3D models of 1 species, Part 4 of 10.</p><p><italic><tp:taxon-name>Plectostoma davisoni</tp:taxon-name></italic> sp. n.</p><p>- BOR 5626 (2), BOR 5641 (2), BOR 5646 (1), V 14242 (1), V 8265 (3), V 8652 (3), V 9206 (1), V 9243 (2), ZMA 162071 (4).</p><p><bold>Appendix 10.</bold> A Blender file consisting of 19 shell 3D models of 1 species, Part 5 of 10.</p><p><italic><tp:taxon-name>Plectostoma davisoni</tp:taxon-name></italic> sp. n.</p><p>- V 9340 (2), ZMA 162069 (5), ZMA 162070 (3), ZMA 162146 (3), ZMA 162147 (6).</p><p><bold>Appendix 11.</bold> A Blender file consisting of 18 shell 3D models of 4 species, Part 6 of 10.</p><p><italic><tp:taxon-name>Plectostoma kayiani</tp:taxon-name></italic> sp. n.</p><p>- RMNH 330803 (1), V 8883 (2)</p><p><italic><tp:taxon-name>Plectostoma ikanensis</tp:taxon-name></italic> sp. n. Form BOR 5507</p><p>- BOR 5645 (1), V 9320 (4), V9446 (4).</p><p><italic><tp:taxon-name>Plectostoma kakiense</tp:taxon-name></italic> (Tomlin, 1948)</p><p>- BOR 5516 (1), BOR 5517 (2).</p><p><italic><tp:taxon-name>Plectostoma kitteli</tp:taxon-name></italic> (Maassen, 2002)</p><p>- RMNH 92956 (2), V 12697 (1).</p><p><bold>Appendix 12.</bold> A Blender file consisting of 14 shell 3D models of 3 species, Part 7 of 10.</p><p><italic><tp:taxon-name>Plectostoma kubuensis</tp:taxon-name></italic> sp. n.</p><p>- BOR 5518 (1), BOR 5519 (3), BOR 5648 (1).</p><p><italic><tp:taxon-name>Plectostoma laemodes</tp:taxon-name></italic> (van Benthem Jutting, 1961)</p><p>- RMNH 156267 (3), V 8490 (2), ZMA 136011 (1).</p><p><italic><tp:taxon-name>Plectostoma palinhelix</tp:taxon-name></italic> (van Benthem Jutting, 1952)</p><p>- BOR 5520 (1), V 5104 (2).</p><p><bold>Appendix 13.</bold> A Blender file consisting of 11 shell 3D models of 3 species, Part 8 of 10.</p><p><italic><tp:taxon-name>Plectostoma relauensis</tp:taxon-name></italic> sp. n.</p><p>- BOR 5511 (2), BOR 5647 (1), V 8196 (2).</p><p><italic><tp:taxon-name>Plectostoma retrovertens</tp:taxon-name></italic> (Tomlin, 1938)</p><p>- V 5142 (2), BOR 5559 (1).</p><p><italic><tp:taxon-name>Plectostoma salpidomon</tp:taxon-name></italic> (van Benthem Jutting, 1952)</p><p>- BOR 5539 (1), V 8658 (2).</p><p><bold>Appendix 14.</bold> A Blender file consisting of 13 shell 3D models of 5 species, Part 9 of 10.</p><p><italic><tp:taxon-name>Plectostoma tohchinyawi</tp:taxon-name></italic> sp. n.</p><p>- BOR 5533 (2), BOR 5649 (1), V 8811 (2).</p><!--PageBreak--><p><italic><tp:taxon-name>Plectostoma charasense</tp:taxon-name></italic> (Tomlin, 1948)</p><p>- ZMA 162063 (1), ZMA 162064 (2).</p><p><italic><tp:taxon-name>Plectostoma praeco</tp:taxon-name></italic> van Benthem Jutting, 1961</p><p>- ZMA 162150 (1), ZMA 162151 (1), ZMA 162152 (1).</p><p><italic><tp:taxon-name>Plectostoma ikanensis</tp:taxon-name></italic> sp. n. Form BOR 5504</p><p>- BOR 5504 (1).</p><p><italic><tp:taxon-name>Plectostoma tenggekensis</tp:taxon-name></italic> sp. n.</p><p>- BOR 5596 (1), BOR 5649 (1).</p><p><bold>Appendix 15.</bold> A Blender file consisting of 10 shell 3D models of 1 species, Part 10 of 10.</p><p><italic><tp:taxon-name>Plectostoma laidlawi</tp:taxon-name></italic> (Sykes, 1902) Form BOR 5510</p><p>- BOR 5510 (1), V 5558 (1), ZMA 136014 (1).</p><p><italic><tp:taxon-name>Plectostoma laidlawi</tp:taxon-name></italic> (Sykes, 1902) Form BOR 5571</p><p>- BOR 5571 (1), V 7878 (2), ZMA 162099 (4).</p><p><bold>Appendix 16.</bold> 51 COI sequences for 19 <italic><tp:taxon-name>Plectostoma</tp:taxon-name></italic> species in FASTA format. Each sequence is labeled with BOLD process ID, GenBank accession no, sample ID and species name.</p><p><bold>Appendix 17.</bold> DNA sequence alignment for phylogenetic analysis.</p><p><bold>Appendix 18.</bold> Shell colouration of <italic><tp:taxon-name>Opisthostoma</tp:taxon-name></italic> species.</p></app><fig id="F18" position="float" orientation="portrait"><label>Figures 18.</label><caption><p>Distributional records of <italic><tp:taxon-name>Plectostoma</tp:taxon-name></italic> species. <bold>A</bold>–<bold>D</bold> distribution records for each of 31 <italic><tp:taxon-name>Plectostoma</tp:taxon-name></italic> species.</p></caption><graphic xmlns:xlink="http://www.w3.org/1999/xlink" xlink:href="zookeys-393-001-g018.jpg" position="float" orientation="portrait" xlink:type="simple"/></fig><table-wrap id="T4" position="float" orientation="portrait"><label>Table 4.</label><caption><p>COI sequence divergence <xref ref-type="table-fn" rid="TN4.1">†</xref> within and between 19 <italic><tp:taxon-name>Plectostoma</tp:taxon-name></italic> species.</p></caption><table><tbody><tr><th rowspan="2" colspan="1">Number of specimens</th><th rowspan="2" colspan="1">Divergence within groups <xref ref-type="table-fn" rid="TN4.2">‡</xref></th><th rowspan="1" colspan="19">Divergence between groups of sequences <xref ref-type="table-fn" rid="TN4.3">§</xref></th></tr><tr><th rowspan="1" colspan="1"/><th rowspan="1" colspan="1"><italic><tp:taxon-name>Plectostoma christae</tp:taxon-name></italic></th><th rowspan="1" colspan="1"><italic><tp:taxon-name>Plectostoma crassipupa</tp:taxon-name></italic></th><th rowspan="1" colspan="1"><italic><tp:taxon-name>Plectostoma davisoni</tp:taxon-name></italic></th><th rowspan="1" colspan="1"><italic><tp:taxon-name>Plectostoma dindingensis</tp:taxon-name></italic></th><th rowspan="1" colspan="1"><italic><tp:taxon-name>Plectostoma ikanensis</tp:taxon-name></italic></th><th rowspan="1" colspan="1"><italic><tp:taxon-name>Plectostoma kakiense</tp:taxon-name></italic></th><th rowspan="1" colspan="1"><italic><tp:taxon-name>Plectostoma kubuensis</tp:taxon-name></italic></th><th rowspan="1" colspan="1"><italic><tp:taxon-name>Plectostoma laidlawi</tp:taxon-name></italic></th><th rowspan="1" colspan="1"><italic><tp:taxon-name>Plectostoma mengaburensis</tp:taxon-name></italic></th><th rowspan="1" colspan="1"><italic><tp:taxon-name>Plectostoma palinhelix</tp:taxon-name></italic></th><th rowspan="1" colspan="1"><italic><tp:taxon-name>Plectostoma relauensis</tp:taxon-name></italic></th><th rowspan="1" colspan="1"><italic><tp:taxon-name>Plectostoma retrovertens</tp:taxon-name></italic></th><th rowspan="1" colspan="1"><italic><tp:taxon-name>Plectostoma salpidomon</tp:taxon-name></italic></th><th rowspan="1" colspan="1"><italic><tp:taxon-name>Plectostoma senex</tp:taxon-name></italic></th><th rowspan="1" colspan="1"><italic><tp:taxon-name>Plectostoma sinyumensis</tp:taxon-name></italic></th><th rowspan="1" colspan="1"><italic><tp:taxon-name>Plectostoma siphonostomum</tp:taxon-name></italic></th><th rowspan="1" colspan="1"><italic><tp:taxon-name>Plectostoma tohchinyawi</tp:taxon-name></italic></th><th rowspan="1" colspan="1"><italic><tp:taxon-name>Plectostoma umbilicatum</tp:taxon-name></italic></th></tr><tr><td rowspan="1" colspan="1">8</td><td rowspan="1" colspan="1">0.06</td><td rowspan="1" colspan="1"><italic><tp:taxon-name>Plectostoma christae</tp:taxon-name></italic></td><td rowspan="1" colspan="1"/><td rowspan="1" colspan="1"/><td rowspan="1" colspan="1"/><td rowspan="1" colspan="1"/><td rowspan="1" colspan="1"/><td rowspan="1" colspan="1"/><td rowspan="1" colspan="1"/><td rowspan="1" colspan="1"/><td rowspan="1" colspan="1"/><td rowspan="1" colspan="1"/><td rowspan="1" colspan="1"/><td rowspan="1" colspan="1"/><td rowspan="1" colspan="1"/><td rowspan="1" colspan="1"/><td rowspan="1" colspan="1"/><td rowspan="1" colspan="1"/><td rowspan="1" colspan="1"/><td rowspan="1" colspan="1"/></tr><tr><td rowspan="1" colspan="1">3</td><td rowspan="1" colspan="1">0.13</td><td rowspan="1" colspan="1"><italic><tp:taxon-name>Plectostoma crassipupa</tp:taxon-name></italic></td><td rowspan="1" colspan="1"><bold>0.09</bold>*</td><td rowspan="1" colspan="1"/><td rowspan="1" colspan="1"/><td rowspan="1" colspan="1"/><td rowspan="1" colspan="1"/><td rowspan="1" colspan="1"/><td rowspan="1" colspan="1"/><td rowspan="1" colspan="1"/><td rowspan="1" colspan="1"/><td rowspan="1" colspan="1"/><td rowspan="1" colspan="1"/><td rowspan="1" colspan="1"/><td rowspan="1" colspan="1"/><td rowspan="1" colspan="1"/><td rowspan="1" colspan="1"/><td rowspan="1" colspan="1"/><td rowspan="1" colspan="1"/><td rowspan="1" colspan="1"/></tr><tr><td rowspan="1" colspan="1">2</td><td rowspan="1" colspan="1">0.00</td><td rowspan="1" colspan="1"><italic><tp:taxon-name>Plectostoma davisoni</tp:taxon-name></italic></td><td rowspan="1" colspan="1">0.15</td><td rowspan="1" colspan="1">0.12</td><td rowspan="1" colspan="1"/><td rowspan="1" colspan="1"/><td rowspan="1" colspan="1"/><td rowspan="1" colspan="1"/><td rowspan="1" colspan="1"/><td rowspan="1" colspan="1"/><td rowspan="1" colspan="1"/><td rowspan="1" colspan="1"/><td rowspan="1" colspan="1"/><td rowspan="1" colspan="1"/><td rowspan="1" colspan="1"/><td rowspan="1" colspan="1"/><td rowspan="1" colspan="1"/><td rowspan="1" colspan="1"/><td rowspan="1" colspan="1"/><td rowspan="1" colspan="1"/></tr><tr><td rowspan="1" colspan="1">1</td><td rowspan="1" colspan="1">n.a.</td><td rowspan="1" colspan="1"><italic><tp:taxon-name>Plectostoma dindingensis</tp:taxon-name></italic></td><td rowspan="1" colspan="1">0.15</td><td rowspan="1" colspan="1">0.14</td><td rowspan="1" colspan="1">0.20</td><td rowspan="1" colspan="1"/><td rowspan="1" colspan="1"/><td rowspan="1" colspan="1"/><td rowspan="1" colspan="1"/><td rowspan="1" colspan="1"/><td rowspan="1" colspan="1"/><td rowspan="1" colspan="1"/><td rowspan="1" colspan="1"/><td rowspan="1" colspan="1"/><td rowspan="1" colspan="1"/><td rowspan="1" colspan="1"/><td rowspan="1" colspan="1"/><td rowspan="1" colspan="1"/><td rowspan="1" colspan="1"/><td rowspan="1" colspan="1"/></tr><tr><td rowspan="1" colspan="1">6</td><td rowspan="1" colspan="1">0.01</td><td rowspan="1" colspan="1"><italic><tp:taxon-name>Plectostoma ikanensis</tp:taxon-name></italic></td><td rowspan="1" colspan="1">0.15</td><td rowspan="1" colspan="1">0.11</td><td rowspan="1" colspan="1">0.18</td><td rowspan="1" colspan="1">0.19</td><td rowspan="1" colspan="1"/><td rowspan="1" colspan="1"/><td rowspan="1" colspan="1"/><td rowspan="1" colspan="1"/><td rowspan="1" colspan="1"/><td rowspan="1" colspan="1"/><td rowspan="1" colspan="1"/><td rowspan="1" colspan="1"/><td rowspan="1" colspan="1"/><td rowspan="1" colspan="1"/><td rowspan="1" colspan="1"/><td rowspan="1" colspan="1"/><td rowspan="1" colspan="1"/><td rowspan="1" colspan="1"/></tr><tr><td rowspan="1" colspan="1">1</td><td rowspan="1" colspan="1">n.a.</td><td rowspan="1" colspan="1"><italic><tp:taxon-name>Plectostoma kakiense</tp:taxon-name></italic></td><td rowspan="1" colspan="1">0.14</td><td rowspan="1" colspan="1">0.11</td><td rowspan="1" colspan="1">0.17</td><td rowspan="1" colspan="1">0.21</td><td rowspan="1" colspan="1">0.17</td><td rowspan="1" colspan="1"/><td rowspan="1" colspan="1"/><td rowspan="1" colspan="1"/><td rowspan="1" colspan="1"/><td rowspan="1" colspan="1"/><td rowspan="1" colspan="1"/><td rowspan="1" colspan="1"/><td rowspan="1" colspan="1"/><td rowspan="1" colspan="1"/><td rowspan="1" colspan="1"/><td rowspan="1" colspan="1"/><td rowspan="1" colspan="1"/><td rowspan="1" colspan="1"/></tr><tr><td rowspan="1" colspan="1">2</td><td rowspan="1" colspan="1">0.00</td><td rowspan="1" colspan="1"><italic><tp:taxon-name>Plectostoma kubuensis</tp:taxon-name></italic></td><td rowspan="1" colspan="1">0.16</td><td rowspan="1" colspan="1">0.14</td><td rowspan="1" colspan="1">0.20</td><td rowspan="1" colspan="1">0.18</td><td rowspan="1" colspan="1">0.19</td><td rowspan="1" colspan="1">0.16</td><td rowspan="1" colspan="1"/><td rowspan="1" colspan="1"/><td rowspan="1" colspan="1"/><td rowspan="1" colspan="1"/><td rowspan="1" colspan="1"/><td rowspan="1" colspan="1"/><td rowspan="1" colspan="1"/><td rowspan="1" colspan="1"/><td rowspan="1" colspan="1"/><td rowspan="1" colspan="1"/><td rowspan="1" colspan="1"/><td rowspan="1" colspan="1"/></tr><tr><td rowspan="1" colspan="1">3</td><td rowspan="1" colspan="1">0.08</td><td rowspan="1" colspan="1"><italic><tp:taxon-name>Plectostoma laidlawi</tp:taxon-name></italic></td><td rowspan="1" colspan="1">0.12</td><td rowspan="1" colspan="1"><bold>0.09</bold>*</td><td rowspan="1" colspan="1">0.16</td><td rowspan="1" colspan="1">0.17</td><td rowspan="1" colspan="1">0.16</td><td rowspan="1" colspan="1">0.14</td><td rowspan="1" colspan="1">0.15</td><td rowspan="1" colspan="1"/><td rowspan="1" colspan="1"/><td rowspan="1" colspan="1"/><td rowspan="1" colspan="1"/><td rowspan="1" colspan="1"/><td rowspan="1" colspan="1"/><td rowspan="1" colspan="1"/><td rowspan="1" colspan="1"/><td rowspan="1" colspan="1"/><td rowspan="1" colspan="1"/><td rowspan="1" colspan="1"/></tr><tr><td rowspan="1" colspan="1">2</td><td rowspan="1" colspan="1">0.01</td><td rowspan="1" colspan="1"><italic><tp:taxon-name>Plectostoma mengaburensis</tp:taxon-name></italic></td><td rowspan="1" colspan="1">0.14</td><td rowspan="1" colspan="1">0.10</td><td rowspan="1" colspan="1">0.18</td><td rowspan="1" colspan="1">0.20</td><td rowspan="1" colspan="1">0.16</td><td rowspan="1" colspan="1">0.16</td><td rowspan="1" colspan="1">0.21</td><td rowspan="1" colspan="1">0.14</td><td rowspan="1" colspan="1"/><td rowspan="1" colspan="1"/><td rowspan="1" colspan="1"/><td rowspan="1" colspan="1"/><td rowspan="1" colspan="1"/><td rowspan="1" colspan="1"/><td rowspan="1" colspan="1"/><td rowspan="1" colspan="1"/><td rowspan="1" colspan="1"/><td rowspan="1" colspan="1"/></tr><tr><td rowspan="1" colspan="1">2</td><td rowspan="1" colspan="1">0.00</td><td rowspan="1" colspan="1"><italic><tp:taxon-name>Plectostoma palinhelix</tp:taxon-name></italic></td><td rowspan="1" colspan="1">0.13</td><td rowspan="1" colspan="1">0.12</td><td rowspan="1" colspan="1">0.18</td><td rowspan="1" colspan="1">0.15</td><td rowspan="1" colspan="1">0.18</td><td rowspan="1" colspan="1">0.15</td><td rowspan="1" colspan="1">0.20</td><td rowspan="1" colspan="1">0.15</td><td rowspan="1" colspan="1">0.16</td><td rowspan="1" colspan="1"/><td rowspan="1" colspan="1"/><td rowspan="1" colspan="1"/><td rowspan="1" colspan="1"/><td rowspan="1" colspan="1"/><td rowspan="1" colspan="1"/><td rowspan="1" colspan="1"/><td rowspan="1" colspan="1"/><td rowspan="1" colspan="1"/></tr><tr><td rowspan="1" colspan="1">1</td><td rowspan="1" colspan="1">n.a.</td><td rowspan="1" colspan="1"><italic><tp:taxon-name>Plectostoma relauensis</tp:taxon-name></italic></td><td rowspan="1" colspan="1">0.12</td><td rowspan="1" colspan="1">0.13</td><td rowspan="1" colspan="1">0.21</td><td rowspan="1" colspan="1">0.17</td><td rowspan="1" colspan="1">0.20</td><td rowspan="1" colspan="1">0.18</td><td rowspan="1" colspan="1">0.19</td><td rowspan="1" colspan="1">0.15</td><td rowspan="1" colspan="1">0.19</td><td rowspan="1" colspan="1">0.14</td><td rowspan="1" colspan="1"/><td rowspan="1" colspan="1"/><td rowspan="1" colspan="1"/><td rowspan="1" colspan="1"/><td rowspan="1" colspan="1"/><td rowspan="1" colspan="1"/><td rowspan="1" colspan="1"/><td rowspan="1" colspan="1"/></tr><tr><td rowspan="1" colspan="1">1</td><td rowspan="1" colspan="1">n.a.</td><td rowspan="1" colspan="1"><italic><tp:taxon-name>Plectostoma retrovertens</tp:taxon-name></italic></td><td rowspan="1" colspan="1">0.12</td><td rowspan="1" colspan="1">0.13</td><td rowspan="1" colspan="1">0.19</td><td rowspan="1" colspan="1">0.14</td><td rowspan="1" colspan="1">0.18</td><td rowspan="1" colspan="1">0.18</td><td rowspan="1" colspan="1">0.19</td><td rowspan="1" colspan="1">0.17</td><td rowspan="1" colspan="1">0.18</td><td rowspan="1" colspan="1">0.11</td><td rowspan="1" colspan="1">0.15</td><td rowspan="1" colspan="1"/><td rowspan="1" colspan="1"/><td rowspan="1" colspan="1"/><td rowspan="1" colspan="1"/><td rowspan="1" colspan="1"/><td rowspan="1" colspan="1"/><td rowspan="1" colspan="1"/></tr><tr><td rowspan="1" colspan="1">5</td><td rowspan="1" colspan="1">0.04</td><td rowspan="1" colspan="1"><italic><tp:taxon-name>Plectostoma salpidomon</tp:taxon-name></italic></td><td rowspan="1" colspan="1">0.11</td><td rowspan="1" colspan="1">0.11</td><td rowspan="1" colspan="1">0.15</td><td rowspan="1" colspan="1">0.14</td><td rowspan="1" colspan="1">0.16</td><td rowspan="1" colspan="1">0.16</td><td rowspan="1" colspan="1">0.19</td><td rowspan="1" colspan="1">0.14</td><td rowspan="1" colspan="1">0.15</td><td rowspan="1" colspan="1">0.12</td><td rowspan="1" colspan="1">0.15</td><td rowspan="1" colspan="1">0.12</td><td rowspan="1" colspan="1"/><td rowspan="1" colspan="1"/><td rowspan="1" colspan="1"/><td rowspan="1" colspan="1"/><td rowspan="1" colspan="1"/><td rowspan="1" colspan="1"/></tr><tr><td rowspan="1" colspan="1">1</td><td rowspan="1" colspan="1">n.a.</td><td rowspan="1" colspan="1"><italic><tp:taxon-name>Plectostoma senex</tp:taxon-name></italic></td><td rowspan="1" colspan="1">0.15</td><td rowspan="1" colspan="1">0.14</td><td rowspan="1" colspan="1">0.19</td><td rowspan="1" colspan="1">0.18</td><td rowspan="1" colspan="1">0.19</td><td rowspan="1" colspan="1">0.21</td><td rowspan="1" colspan="1">0.23</td><td rowspan="1" colspan="1">0.15</td><td rowspan="1" colspan="1">0.22</td><td rowspan="1" colspan="1">0.14</td><td rowspan="1" colspan="1">0.19</td><td rowspan="1" colspan="1">0.14</td><td rowspan="1" colspan="1">0.12</td><td rowspan="1" colspan="1"/><td rowspan="1" colspan="1"/><td rowspan="1" colspan="1"/><td rowspan="1" colspan="1"/><td rowspan="1" colspan="1"/></tr><tr><td rowspan="1" colspan="1">2</td><td rowspan="1" colspan="1">0.00</td><td rowspan="1" colspan="1"><italic><tp:taxon-name>Plectostoma sinyumensis</tp:taxon-name></italic></td><td rowspan="1" colspan="1">0.17</td><td rowspan="1" colspan="1">0.12</td><td rowspan="1" colspan="1">0.19</td><td rowspan="1" colspan="1">0.21</td><td rowspan="1" colspan="1">0.20</td><td rowspan="1" colspan="1">0.18</td><td rowspan="1" colspan="1">0.20</td><td rowspan="1" colspan="1">0.15</td><td rowspan="1" colspan="1">0.19</td><td rowspan="1" colspan="1">0.20</td><td rowspan="1" colspan="1">0.20</td><td rowspan="1" colspan="1">0.20</td><td rowspan="1" colspan="1">0.18</td><td rowspan="1" colspan="1">0.21</td><td rowspan="1" colspan="1"/><td rowspan="1" colspan="1"/><td rowspan="1" colspan="1"/><td rowspan="1" colspan="1"/></tr><tr><td rowspan="1" colspan="1">5</td><td rowspan="1" colspan="1">0.03</td><td rowspan="1" colspan="1"><italic><tp:taxon-name>Plectostoma siphonostomum</tp:taxon-name></italic></td><td rowspan="1" colspan="1">0.10</td><td rowspan="1" colspan="1">0.12</td><td rowspan="1" colspan="1">0.17</td><td rowspan="1" colspan="1">0.15</td><td rowspan="1" colspan="1">0.17</td><td rowspan="1" colspan="1">0.17</td><td rowspan="1" colspan="1">0.17</td><td rowspan="1" colspan="1">0.15</td><td rowspan="1" colspan="1">0.17</td><td rowspan="1" colspan="1">0.14</td><td rowspan="1" colspan="1">0.14</td><td rowspan="1" colspan="1">0.12</td><td rowspan="1" colspan="1">0.12</td><td rowspan="1" colspan="1">0.18</td><td rowspan="1" colspan="1">0.19</td><td rowspan="1" colspan="1"/><td rowspan="1" colspan="1"/><td rowspan="1" colspan="1"/></tr><tr><td rowspan="1" colspan="1">2</td><td rowspan="1" colspan="1">0.00</td><td rowspan="1" colspan="1"><italic><tp:taxon-name>Plectostoma tohchinyawi</tp:taxon-name></italic></td><td rowspan="1" colspan="1">0.13</td><td rowspan="1" colspan="1">0.12</td><td rowspan="1" colspan="1">0.18</td><td rowspan="1" colspan="1">0.16</td><td rowspan="1" colspan="1">0.17</td><td rowspan="1" colspan="1">0.18</td><td rowspan="1" colspan="1">0.20</td><td rowspan="1" colspan="1">0.15</td><td rowspan="1" colspan="1">0.18</td><td rowspan="1" colspan="1">0.12</td><td rowspan="1" colspan="1">0.17</td><td rowspan="1" colspan="1">0.13</td><td rowspan="1" colspan="1">0.06</td><td rowspan="1" colspan="1">0.10</td><td rowspan="1" colspan="1">0.21</td><td rowspan="1" colspan="1">0.14</td><td rowspan="1" colspan="1"/><td rowspan="1" colspan="1"/></tr><tr><td rowspan="1" colspan="1">2</td><td rowspan="1" colspan="1">0.00</td><td rowspan="1" colspan="1"><italic><tp:taxon-name>Plectostoma umbilicatum</tp:taxon-name></italic></td><td rowspan="1" colspan="1">0.16</td><td rowspan="1" colspan="1">0.13</td><td rowspan="1" colspan="1">0.19</td><td rowspan="1" colspan="1">0.21</td><td rowspan="1" colspan="1">0.19</td><td rowspan="1" colspan="1">0.17</td><td rowspan="1" colspan="1">0.20</td><td rowspan="1" colspan="1">0.16</td><td rowspan="1" colspan="1">0.18</td><td rowspan="1" colspan="1">0.19</td><td rowspan="1" colspan="1">0.20</td><td rowspan="1" colspan="1">0.19</td><td rowspan="1" colspan="1">0.18</td><td rowspan="1" colspan="1">0.22</td><td rowspan="1" colspan="1">0.13</td><td rowspan="1" colspan="1">0.19</td><td rowspan="1" colspan="1">0.20</td><td rowspan="1" colspan="1"/></tr><tr><td rowspan="1" colspan="1">2</td><td rowspan="1" colspan="1">0.01</td><td rowspan="1" colspan="1"><italic><tp:taxon-name>Plectostoma whitteni</tp:taxon-name></italic></td><td rowspan="1" colspan="1">0.15</td><td rowspan="1" colspan="1">0.14</td><td rowspan="1" colspan="1">0.18</td><td rowspan="1" colspan="1">0.16</td><td rowspan="1" colspan="1">0.21</td><td rowspan="1" colspan="1">0.21</td><td rowspan="1" colspan="1">0.23</td><td rowspan="1" colspan="1">0.18</td><td rowspan="1" colspan="1">0.20</td><td rowspan="1" colspan="1">0.15</td><td rowspan="1" colspan="1">0.18</td><td rowspan="1" colspan="1">0.14</td><td rowspan="1" colspan="1">0.11</td><td rowspan="1" colspan="1">0.11</td><td rowspan="1" colspan="1">0.21</td><td rowspan="1" colspan="1">0.15</td><td rowspan="1" colspan="1">0.10</td><td rowspan="1" colspan="1">0.21</td></tr></tbody></table><table-wrap-foot><fn id="TN4.1"><p>† Analyses were conducted using the Kimura 2-parameter model (<xref ref-type="bibr" rid="B59">Kimura 1980</xref>). The analysis involved 51 nucleotide sequences. Codon positions included were 1st+2nd+3rd. All positions with less than 95% site coverage were eliminated. There were a total of 615 positions in the final dataset. These analyses were conducted in MEGA5 (<xref ref-type="bibr" rid="B118">Tamura et al. 2011</xref>).</p></fn><fn id="TN4.2"><p>‡ The number of base substitutions per site from averaging over all sequence pairs within each group.</p></fn><fn id="TN4.3"><p>§ The number of base substitutions per site from estimation of net average between groups of sequences. Genetic distances between two species smaller than 10% are shown in bold.</p></fn></table-wrap-foot></table-wrap><fn id="TN4.1"><p>† Analyses were conducted using the Kimura 2-parameter model (<xref ref-type="bibr" rid="B59">Kimura 1980</xref>). The analysis involved 51 nucleotide sequences. Codon positions included were 1st+2nd+3rd. All positions with less than 95% site coverage were eliminated. There were a total of 615 positions in the final dataset. These analyses were conducted in MEGA5 (<xref ref-type="bibr" rid="B118">Tamura et al. 2011</xref>).</p></fn><fn id="TN4.2"><p>‡ The number of base substitutions per site from averaging over all sequence pairs within each group.</p></fn><fn id="TN4.3"><p>§ The number of base substitutions per site from estimation of net average between groups of sequences. Genetic distances between two species smaller than 10% are shown in bold.</p></fn><table-wrap id="T3" position="float" orientation="portrait"><label>Table 3.</label><caption><p>Characters matrix for 31 <italic><tp:taxon-name>Plectostoma</tp:taxon-name></italic> species.</p></caption><table><tbody><tr><th rowspan="1" colspan="1">Species that share the same general character state</th><th rowspan="1" colspan="1">Species</th><th rowspan="1" colspan="1">Apex form</th><th rowspan="1" colspan="1">Apical spire form</th><th rowspan="1" colspan="1">Basal spire form</th><th rowspan="1" colspan="1">Parietal constriction teeth</th><th rowspan="1" colspan="1">Basal constriction teeth</th><th rowspan="1" colspan="1">Tuba form</th><th rowspan="1" colspan="1">Aperture view</th><th rowspan="1" colspan="1">Peristome types</th><th rowspan="1" colspan="1">Spiral lines</th><th rowspan="1" colspan="1">Rib shape</th><th rowspan="1" colspan="1">Rib thickness</th></tr><tr><td rowspan="1" colspan="1">‡</td><td rowspan="1" colspan="1"><italic><tp:taxon-name>Plectostoma salpidomon</tp:taxon-name></italic> (van Benthem Jutting, 1952)</td><td rowspan="1" colspan="1">1</td><td rowspan="1" colspan="1">2</td><td rowspan="1" colspan="1">2</td><td rowspan="1" colspan="1">2</td><td rowspan="1" colspan="1">2</td><td rowspan="1" colspan="1">2</td><td rowspan="1" colspan="1">2</td><td rowspan="1" colspan="1">2</td><td rowspan="1" colspan="1">2</td><td rowspan="1" colspan="1">2</td><td rowspan="1" colspan="1">2</td></tr><tr><td rowspan="1" colspan="1">‡</td><td rowspan="1" colspan="1"><italic><tp:taxon-name>Plectostoma laemodes</tp:taxon-name></italic> (van Benthem Jutting, 1961)</td><td rowspan="1" colspan="1">1</td><td rowspan="1" colspan="1">2</td><td rowspan="1" colspan="1">2</td><td rowspan="1" colspan="1">2</td><td rowspan="1" colspan="1">2</td><td rowspan="1" colspan="1">2</td><td rowspan="1" colspan="1">2</td><td rowspan="1" colspan="1">2</td><td rowspan="1" colspan="1">2</td><td rowspan="1" colspan="1">2</td><td rowspan="1" colspan="1">2</td></tr><tr><td rowspan="1" colspan="1">|</td><td rowspan="1" colspan="1"><italic><tp:taxon-name>Plectostoma dindingensis</tp:taxon-name></italic> sp. n.</td><td rowspan="1" colspan="1">2</td><td rowspan="1" colspan="1">2</td><td rowspan="1" colspan="1">2</td><td rowspan="1" colspan="1">4</td><td rowspan="1" colspan="1">2</td><td rowspan="1" colspan="1">1</td><td rowspan="1" colspan="1">3</td><td rowspan="1" colspan="1">2</td><td rowspan="1" colspan="1">1</td><td rowspan="1" colspan="1">3</td><td rowspan="1" colspan="1">2</td></tr><tr><td rowspan="1" colspan="1">|</td><td rowspan="1" colspan="1"><italic><tp:taxon-name>Plectostoma mengaburensis</tp:taxon-name></italic> sp. n.</td><td rowspan="1" colspan="1">2</td><td rowspan="1" colspan="1">2</td><td rowspan="1" colspan="1">2</td><td rowspan="1" colspan="1">4</td><td rowspan="1" colspan="1">2</td><td rowspan="1" colspan="1">1</td><td rowspan="1" colspan="1">3</td><td rowspan="1" colspan="1">2</td><td rowspan="1" colspan="1">1</td><td rowspan="1" colspan="1">3</td><td rowspan="1" colspan="1">2</td></tr><tr><td rowspan="1" colspan="1">§</td><td rowspan="1" colspan="1"><italic><tp:taxon-name>Plectostoma ikanensis</tp:taxon-name></italic> sp. n. Form BOR 5504</td><td rowspan="1" colspan="1">2</td><td rowspan="1" colspan="1">2</td><td rowspan="1" colspan="1">1</td><td rowspan="1" colspan="1">4</td><td rowspan="1" colspan="1">2</td><td rowspan="1" colspan="1">2</td><td rowspan="1" colspan="1">1</td><td rowspan="1" colspan="1">2</td><td rowspan="1" colspan="1">1</td><td rowspan="1" colspan="1">3</td><td rowspan="1" colspan="1">2</td></tr><tr><td rowspan="1" colspan="1">§</td><td rowspan="1" colspan="1"><italic><tp:taxon-name>Plectostoma ikanensis</tp:taxon-name></italic> sp. n. Form BOR 5507</td><td rowspan="1" colspan="1">2</td><td rowspan="1" colspan="1">2</td><td rowspan="1" colspan="1">1</td><td rowspan="1" colspan="1">4</td><td rowspan="1" colspan="1">2</td><td rowspan="1" colspan="1">2</td><td rowspan="1" colspan="1">1</td><td rowspan="1" colspan="1">2</td><td rowspan="1" colspan="1">1</td><td rowspan="1" colspan="1">3</td><td rowspan="1" colspan="1">2</td></tr><tr><td rowspan="1" colspan="1"/><td rowspan="1" colspan="1"><italic><tp:taxon-name>Plectostoma annandalei</tp:taxon-name></italic> (Sykes, 1903)</td><td rowspan="1" colspan="1">1</td><td rowspan="1" colspan="1">2</td><td rowspan="1" colspan="1">1</td><td rowspan="1" colspan="1">?</td><td rowspan="1" colspan="1">?</td><td rowspan="1" colspan="1">2</td><td rowspan="1" colspan="1">2</td><td rowspan="1" colspan="1">2</td><td rowspan="1" colspan="1">?</td><td rowspan="1" colspan="1">3</td><td rowspan="1" colspan="1">?</td></tr><tr><td rowspan="1" colspan="1"/><td rowspan="1" colspan="1"><italic><tp:taxon-name>Plectostoma kayiani</tp:taxon-name></italic> sp. n.</td><td rowspan="1" colspan="1">2 or 3</td><td rowspan="1" colspan="1">2</td><td rowspan="1" colspan="1">1</td><td rowspan="1" colspan="1">4</td><td rowspan="1" colspan="1">2</td><td rowspan="1" colspan="1">2</td><td rowspan="1" colspan="1">1</td><td rowspan="1" colspan="1">2</td><td rowspan="1" colspan="1">2</td><td rowspan="1" colspan="1">1</td><td rowspan="1" colspan="1">2</td></tr><tr><td rowspan="1" colspan="1"/><td rowspan="1" colspan="1"><italic><tp:taxon-name>Plectostoma charasense</tp:taxon-name></italic> (Tomlin, 1948)</td><td rowspan="1" colspan="1">1</td><td rowspan="1" colspan="1">1</td><td rowspan="1" colspan="1">1</td><td rowspan="1" colspan="1">2</td><td rowspan="1" colspan="1">1</td><td rowspan="1" colspan="1">2</td><td rowspan="1" colspan="1">2</td><td rowspan="1" colspan="1">2</td><td rowspan="1" colspan="1">2</td><td rowspan="1" colspan="1">2</td><td rowspan="1" colspan="1">1</td></tr><tr><td rowspan="1" colspan="1"/><td rowspan="1" colspan="1"><italic><tp:taxon-name>Plectostoma christae</tp:taxon-name></italic> (Maassen, 2001)</td><td rowspan="1" colspan="1">2</td><td rowspan="1" colspan="1">2</td><td rowspan="1" colspan="1">2</td><td rowspan="1" colspan="1">2</td><td rowspan="1" colspan="1">2</td><td rowspan="1" colspan="1">1</td><td rowspan="1" colspan="1">4</td><td rowspan="1" colspan="1">2</td><td rowspan="1" colspan="1">2</td><td rowspan="1" colspan="1">3</td><td rowspan="1" colspan="1">2</td></tr><tr><td rowspan="1" colspan="1"/><td rowspan="1" colspan="1"><italic><tp:taxon-name>Plectostoma crassipupa</tp:taxon-name></italic> (van Benthem Jutting, 1952)</td><td rowspan="1" colspan="1">2 or 3</td><td rowspan="1" colspan="1">2</td><td rowspan="1" colspan="1">2</td><td rowspan="1" colspan="1">4</td><td rowspan="1" colspan="1">2</td><td rowspan="1" colspan="1">3</td><td rowspan="1" colspan="1">4</td><td rowspan="1" colspan="1">2</td><td rowspan="1" colspan="1">1</td><td rowspan="1" colspan="1">3</td><td rowspan="1" colspan="1">2</td></tr><tr><td rowspan="1" colspan="1"/><td rowspan="1" colspan="1"><italic><tp:taxon-name>Plectostoma davisoni</tp:taxon-name></italic> sp. n.</td><td rowspan="1" colspan="1">2 or 3</td><td rowspan="1" colspan="1">2</td><td rowspan="1" colspan="1">2</td><td rowspan="1" colspan="1">2</td><td rowspan="1" colspan="1">2</td><td rowspan="1" colspan="1">2</td><td rowspan="1" colspan="1">1</td><td rowspan="1" colspan="1">2</td><td rowspan="1" colspan="1">1</td><td rowspan="1" colspan="1">3</td><td rowspan="1" colspan="1">2</td></tr><tr><td rowspan="1" colspan="1"/><td rowspan="1" colspan="1"><italic><tp:taxon-name>Plectostoma kakiense</tp:taxon-name></italic> (Tomlin, 1948)</td><td rowspan="1" colspan="1">2 or 3</td><td rowspan="1" colspan="1">2</td><td rowspan="1" colspan="1">2</td><td rowspan="1" colspan="1">2</td><td rowspan="1" colspan="1">2</td><td rowspan="1" colspan="1">2</td><td rowspan="1" colspan="1">2</td><td rowspan="1" colspan="1">2</td><td rowspan="1" colspan="1">2</td><td rowspan="1" colspan="1">3</td><td rowspan="1" colspan="1">2</td></tr><tr><td rowspan="1" colspan="1"/><td rowspan="1" colspan="1"><italic><tp:taxon-name>Plectostoma kitteli</tp:taxon-name></italic> (Maassen, 2002)</td><td rowspan="1" colspan="1">1</td><td rowspan="1" colspan="1">1</td><td rowspan="1" colspan="1">1</td><td rowspan="1" colspan="1">2</td><td rowspan="1" colspan="1">2</td><td rowspan="1" colspan="1">2</td><td rowspan="1" colspan="1">2</td><td rowspan="1" colspan="1">2</td><td rowspan="1" colspan="1">2</td><td rowspan="1" colspan="1">2</td><td rowspan="1" colspan="1">2</td></tr><tr><td rowspan="1" colspan="1"/><td rowspan="1" colspan="1"><italic><tp:taxon-name>Plectostoma klongsangensis</tp:taxon-name></italic> (Panha, 1997)</td><td rowspan="1" colspan="1">1</td><td rowspan="1" colspan="1">1</td><td rowspan="1" colspan="1">1</td><td rowspan="1" colspan="1">?</td><td rowspan="1" colspan="1">?</td><td rowspan="1" colspan="1">2</td><td rowspan="1" colspan="1">2</td><td rowspan="1" colspan="1">2</td><td rowspan="1" colspan="1">1</td><td rowspan="1" colspan="1">1</td><td rowspan="1" colspan="1">1</td></tr><tr><td rowspan="1" colspan="1"/><td rowspan="1" colspan="1"><italic><tp:taxon-name>Plectostoma kubuensis</tp:taxon-name></italic> sp. n.</td><td rowspan="1" colspan="1">2 or 3</td><td rowspan="1" colspan="1">2</td><td rowspan="1" colspan="1">2</td><td rowspan="1" colspan="1">4</td><td rowspan="1" colspan="1">2</td><td rowspan="1" colspan="1">2</td><td rowspan="1" colspan="1">2</td><td rowspan="1" colspan="1">2</td><td rowspan="1" colspan="1">2</td><td rowspan="1" colspan="1">3</td><td rowspan="1" colspan="1">2</td></tr><tr><td rowspan="1" colspan="1"/><td rowspan="1" colspan="1"><italic><tp:taxon-name>Plectostoma laidlawi</tp:taxon-name></italic> (Sykes, 1902)</td><td rowspan="1" colspan="1">1 or 2</td><td rowspan="1" colspan="1">2</td><td rowspan="1" colspan="1">1</td><td rowspan="1" colspan="1">2</td><td rowspan="1" colspan="1">2</td><td rowspan="1" colspan="1">2</td><td rowspan="1" colspan="1">2</td><td rowspan="1" colspan="1">2</td><td rowspan="1" colspan="1">1</td><td rowspan="1" colspan="1">3</td><td rowspan="1" colspan="1">2</td></tr><tr><td rowspan="1" colspan="1"/><td rowspan="1" colspan="1"><italic><tp:taxon-name>Plectostoma palinhelix</tp:taxon-name></italic> (van Benthem Jutting, 1952)</td><td rowspan="1" colspan="1">3</td><td rowspan="1" colspan="1">2</td><td rowspan="1" colspan="1">2</td><td rowspan="1" colspan="1">2</td><td rowspan="1" colspan="1">2</td><td rowspan="1" colspan="1">2</td><td rowspan="1" colspan="1">3</td><td rowspan="1" colspan="1">2</td><td rowspan="1" colspan="1">1</td><td rowspan="1" colspan="1">3</td><td rowspan="1" colspan="1">2</td></tr><tr><td rowspan="1" colspan="1"/><td rowspan="1" colspan="1"><italic><tp:taxon-name>Plectostoma panhai</tp:taxon-name></italic> (Maassen, 2001)</td><td rowspan="1" colspan="1">2</td><td rowspan="1" colspan="1">2</td><td rowspan="1" colspan="1">2</td><td rowspan="1" colspan="1">3</td><td rowspan="1" colspan="1">2</td><td rowspan="1" colspan="1">1</td><td rowspan="1" colspan="1">3</td><td rowspan="1" colspan="1">2</td><td rowspan="1" colspan="1">1</td><td rowspan="1" colspan="1">3</td><td rowspan="1" colspan="1">2</td></tr><tr><td rowspan="1" colspan="1"/><td rowspan="1" colspan="1"><italic><tp:taxon-name>Plectostoma praeco</tp:taxon-name></italic> (van Benthem Jutting, 1961)</td><td rowspan="1" colspan="1">1</td><td rowspan="1" colspan="1">2</td><td rowspan="1" colspan="1">1</td><td rowspan="1" colspan="1">2</td><td rowspan="1" colspan="1">2</td><td rowspan="1" colspan="1">2</td><td rowspan="1" colspan="1">2</td><td rowspan="1" colspan="1">2</td><td rowspan="1" colspan="1">2</td><td rowspan="1" colspan="1">2</td><td rowspan="1" colspan="1">2</td></tr><tr><td rowspan="1" colspan="1"/><td rowspan="1" colspan="1"><italic><tp:taxon-name>Plectostoma relauensis</tp:taxon-name></italic> sp. n.</td><td rowspan="1" colspan="1">2 or 3</td><td rowspan="1" colspan="1">2</td><td rowspan="1" colspan="1">2</td><td rowspan="1" colspan="1">3</td><td rowspan="1" colspan="1">2</td><td rowspan="1" colspan="1">2</td><td rowspan="1" colspan="1">1</td><td rowspan="1" colspan="1">2</td><td rowspan="1" colspan="1">1</td><td rowspan="1" colspan="1">3</td><td rowspan="1" colspan="1">2</td></tr><tr><td rowspan="1" colspan="1"/><td rowspan="1" colspan="1"><italic><tp:taxon-name>Plectostoma retrovertens</tp:taxon-name></italic> (Tomlin, 1938)</td><td rowspan="1" colspan="1">2</td><td rowspan="1" colspan="1">2</td><td rowspan="1" colspan="1">2</td><td rowspan="1" colspan="1">2</td><td rowspan="1" colspan="1">2</td><td rowspan="1" colspan="1">2</td><td rowspan="1" colspan="1">3</td><td rowspan="1" colspan="1">2</td><td rowspan="1" colspan="1">1</td><td rowspan="1" colspan="1">3</td><td rowspan="1" colspan="1">2</td></tr><tr><td rowspan="1" colspan="1"/><td rowspan="1" colspan="1"><italic><tp:taxon-name>Plectostoma sciaphilum</tp:taxon-name></italic> (van Benthem Jutting, 1952)</td><td rowspan="1" colspan="1">1</td><td rowspan="1" colspan="1">1</td><td rowspan="1" colspan="1">2</td><td rowspan="1" colspan="1">2</td><td rowspan="1" colspan="1">2</td><td rowspan="1" colspan="1">3</td><td rowspan="1" colspan="1">4</td><td rowspan="1" colspan="1">2</td><td rowspan="1" colspan="1">1</td><td rowspan="1" colspan="1">2</td><td rowspan="1" colspan="1">2</td></tr><tr><td rowspan="1" colspan="1"/><td rowspan="1" colspan="1"><italic><tp:taxon-name>Plectostoma senex</tp:taxon-name></italic> (van Benthem Jutting, 1952)</td><td rowspan="1" colspan="1">1</td><td rowspan="1" colspan="1">1</td><td rowspan="1" colspan="1">2</td><td rowspan="1" colspan="1">2</td><td rowspan="1" colspan="1">1</td><td rowspan="1" colspan="1">3</td><td rowspan="1" colspan="1">4</td><td rowspan="1" colspan="1">2</td><td rowspan="1" colspan="1">2</td><td rowspan="1" colspan="1">2</td><td rowspan="1" colspan="1">2</td></tr><tr><td rowspan="1" colspan="1"/><td rowspan="1" colspan="1"><italic><tp:taxon-name>Plectostoma sinyumensis</tp:taxon-name></italic> (Maassen, 2001)</td><td rowspan="1" colspan="1">2</td><td rowspan="1" colspan="1">2</td><td rowspan="1" colspan="1">3</td><td rowspan="1" colspan="1">4</td><td rowspan="1" colspan="1">2</td><td rowspan="1" colspan="1">1</td><td rowspan="1" colspan="1">3</td><td rowspan="1" colspan="1">2</td><td rowspan="1" colspan="1">2</td><td rowspan="1" colspan="1">3</td><td rowspan="1" colspan="1">2</td></tr><tr><td rowspan="1" colspan="1"/><td rowspan="1" colspan="1"><italic><tp:taxon-name>Plectostoma siphonostomum</tp:taxon-name></italic> (van Benthem Jutting, 1952)</td><td rowspan="1" colspan="1">1</td><td rowspan="1" colspan="1">1</td><td rowspan="1" colspan="1">1</td><td rowspan="1" colspan="1">2</td><td rowspan="1" colspan="1">2</td><td rowspan="1" colspan="1">1</td><td rowspan="1" colspan="1">4</td><td rowspan="1" colspan="1">2</td><td rowspan="1" colspan="1">1</td><td rowspan="1" colspan="1">3</td><td rowspan="1" colspan="1">2</td></tr><tr><td rowspan="1" colspan="1"/><td rowspan="1" colspan="1"><italic><tp:taxon-name>Plectostoma tenggekensis</tp:taxon-name></italic> sp. n.</td><td rowspan="1" colspan="1">2</td><td rowspan="1" colspan="1">2</td><td rowspan="1" colspan="1">1</td><td rowspan="1" colspan="1">2</td><td rowspan="1" colspan="1">2</td><td rowspan="1" colspan="1">2</td><td rowspan="1" colspan="1">2</td><td rowspan="1" colspan="1">2</td><td rowspan="1" colspan="1">2</td><td rowspan="1" colspan="1">1</td><td rowspan="1" colspan="1">2</td></tr><tr><td rowspan="1" colspan="1"/><td rowspan="1" colspan="1"><italic><tp:taxon-name>Plectostoma tohchinyawi</tp:taxon-name></italic> sp. n.</td><td rowspan="1" colspan="1">1</td><td rowspan="1" colspan="1">1</td><td rowspan="1" colspan="1">1</td><td rowspan="1" colspan="1">2</td><td rowspan="1" colspan="1">2</td><td rowspan="1" colspan="1">2</td><td rowspan="1" colspan="1">2</td><td rowspan="1" colspan="1">2</td><td rowspan="1" colspan="1">1</td><td rowspan="1" colspan="1">1</td><td rowspan="1" colspan="1">1</td></tr><tr><td rowspan="1" colspan="1"/><td rowspan="1" colspan="1"><italic><tp:taxon-name>Plectostoma tonkinianum</tp:taxon-name></italic> (Dautzenberg &amp; Fischer, 1905)</td><td rowspan="1" colspan="1">1</td><td rowspan="1" colspan="1">2</td><td rowspan="1" colspan="1">2</td><td rowspan="1" colspan="1">1</td><td rowspan="1" colspan="1">2</td><td rowspan="1" colspan="1">3</td><td rowspan="1" colspan="1">1</td><td rowspan="1" colspan="1">1</td><td rowspan="1" colspan="1">2</td><td rowspan="1" colspan="1">2</td><td rowspan="1" colspan="1">2</td></tr><tr><td rowspan="1" colspan="1"/><td rowspan="1" colspan="1"><italic><tp:taxon-name>Plectostoma turriforme</tp:taxon-name></italic> (van Benthem Jutting, 1952)</td><td rowspan="1" colspan="1">1</td><td rowspan="1" colspan="1">1</td><td rowspan="1" colspan="1">2</td><td rowspan="1" colspan="1">1</td><td rowspan="1" colspan="1">1</td><td rowspan="1" colspan="1">3</td><td rowspan="1" colspan="1">4</td><td rowspan="1" colspan="1">2</td><td rowspan="1" colspan="1">2</td><td rowspan="1" colspan="1">2</td><td rowspan="1" colspan="1">2</td></tr><tr><td rowspan="1" colspan="1"/><td rowspan="1" colspan="1"><italic><tp:taxon-name>Plectostoma umbilicatum</tp:taxon-name></italic> (van Benthem Jutting, 1952)</td><td rowspan="1" colspan="1">2</td><td rowspan="1" colspan="1">1</td><td rowspan="1" colspan="1">2</td><td rowspan="1" colspan="1">4</td><td rowspan="1" colspan="1">2</td><td rowspan="1" colspan="1">1</td><td rowspan="1" colspan="1">3</td><td rowspan="1" colspan="1">2</td><td rowspan="1" colspan="1">1</td><td rowspan="1" colspan="1">3</td><td rowspan="1" colspan="1">2</td></tr><tr><td rowspan="1" colspan="1"/><td rowspan="1" colspan="1"><italic><tp:taxon-name>Plectostoma whitteni</tp:taxon-name></italic> sp. n.</td><td rowspan="1" colspan="1">1</td><td rowspan="1" colspan="1">2</td><td rowspan="1" colspan="1">2</td><td rowspan="1" colspan="1">4</td><td rowspan="1" colspan="1">2</td><td rowspan="1" colspan="1">3</td><td rowspan="1" colspan="1">1</td><td rowspan="1" colspan="1">2</td><td rowspan="1" colspan="1">2</td><td rowspan="1" colspan="1">3</td><td rowspan="1" colspan="1">2</td></tr></tbody></table><table-wrap-foot><fn><label>Characters	Character states</label><p>Apex form (<xref ref-type="fig" rid="F4">Figure 4</xref>) 1 = distinctly convex; 2 = moderately convex; 3 = slightly convex.</p><p>Apical spire form (<xref ref-type="fig" rid="F5">Figure 5</xref>) 1 = oblong; 2 = depressed.</p><p>Basal spire form (<xref ref-type="fig" rid="F6">Figure 6</xref>) 1 = conical; 2 = ovoid; 3 = ellipsoid.</p><p>Parietal constriction teeth (<xref ref-type="fig" rid="F7">Figure 7</xref>) 1 = two long lamella; 2 = two knob-shaped teeth; 3 = single knob-shaped tooth; 4 = no tooth.</p><p>Basal constriction teeth (<xref ref-type="fig" rid="F8">Figure 8</xref>) 1 = two knob-shaped teeth; 2 = no tooth.</p><p>Tuba form (<xref ref-type="fig" rid="F9">Figure 9</xref>) 1 = tuba type 1; 2 = tuba type 2; 3 = tuba type 3.</p><p>Aperture view 1 = frontal view; 2 = right lateral view; 3 = back view; and 4 = left lateral view.</p><p>Peristome types (<xref ref-type="fig" rid="F11">Figure 11</xref>) 1 = simple peristome; 2 = double peristome.</p><p>Spiral lines (<xref ref-type="fig" rid="F12">Figure 12</xref>) 1 = thick and thin; 2 = thin only.</p><p>Rib shape (<xref ref-type="fig" rid="F13">Figure 13C</xref>) 1 = single-humped; 2 = slightly curved; 3 = straight.</p><p>Rib thickness (<xref ref-type="fig" rid="F13">Figure 13B</xref>) 1 = thick; 2 = thin.</p></fn></table-wrap-foot></table-wrap><fig id="F4" position="float" orientation="portrait"><label>Figures 4.</label><caption><p>Two basic forms of apical spire whorls: <bold>A</bold> oblong conical <bold>B</bold> depressed conical.</p></caption><graphic xmlns:xlink="http://www.w3.org/1999/xlink" xlink:href="zookeys-393-001-g004.jpg" position="float" orientation="portrait" xlink:type="simple"/></fig><fig id="F5" position="float" orientation="portrait"><label>Figures 5.</label><caption><p>Three basic forms of shell spire basal whorls in left lateral view. Panels from left to right of each of the shell forms: quantifications of the shell form in top view; example of the shell form with a low number of whorls in left lateral view; example of the shell form with a higher number of whorls in left lateral view. <bold>A</bold> conical <bold>B</bold> ovoid <bold>C</bold> ellipsoid.</p></caption><graphic xmlns:xlink="http://www.w3.org/1999/xlink" xlink:href="zookeys-393-001-g005.jpg" position="float" orientation="portrait" xlink:type="simple"/></fig><fig id="F6" position="float" orientation="portrait"><label>Figures 6.</label><caption><p>Different types of parietal constriction teeth before the operculum resting site, in bottom view. <bold>A</bold> two long lamellae run parallel to the whorl growing direction <bold>B</bold> two short ridges run parallel to the whorl growing direction, each knob-shaped at one end <bold>C</bold> a single ridge runs parallel to the whorl growing direction, knob-shaped at one end <bold>D</bold> no tooth.</p></caption><graphic xmlns:xlink="http://www.w3.org/1999/xlink" xlink:href="zookeys-393-001-g006.jpg" position="float" orientation="portrait" xlink:type="simple"/></fig><fig id="F7" position="float" orientation="portrait"><label>Figures 7.</label><caption><p>Different types of basal constriction teeth in top view. <bold>A</bold> two teeth after operculum resting site: one ridge runs parallel to the whorl growing direction; the other ridge has a knob at one end and runs perpendicular to the whorl growing direction <bold>B</bold> no tooth.</p></caption><graphic xmlns:xlink="http://www.w3.org/1999/xlink" xlink:href="zookeys-393-001-g007.jpg" position="float" orientation="portrait" xlink:type="simple"/></fig><fig id="F8" position="float" orientation="portrait"><label>Figures 8.</label><caption><p>Different tuba coiling regimes in bottom view. <bold>A</bold> tuba type 1–tuba coiling as regularly as the spire last whorl <bold>B</bold> tuba type 2–tuba gradually coiling downward and then in a different direction <bold>C</bold> tuba type 3–tuba bent abruptly. Arrows point to the constriction.</p></caption><graphic xmlns:xlink="http://www.w3.org/1999/xlink" xlink:href="zookeys-393-001-g008.jpg" position="float" orientation="portrait" xlink:type="simple"/></fig><fig id="F9" position="float" orientation="portrait"><label>Figures 9.</label><caption><p>Positioning scheme for the description of aperture and peristomes. <bold>A</bold> anterior, posterior, right and left lateral sides of aperture and peristome are defined according to the orientation of the shell relative to the active animal <bold>B</bold> Three shell examples showing the defined positions of aperture and peristome. Red arrows point to the aperture area with the densest ribs.</p></caption><graphic xmlns:xlink="http://www.w3.org/1999/xlink" xlink:href="zookeys-393-001-g009.jpg" position="float" orientation="portrait" xlink:type="simple"/></fig><fig id="F11" position="float" orientation="portrait"><label>Figures 11.</label><caption><p>Shell measurements. <bold>A</bold> height and width of spire <bold>B</bold> number of whorls <bold>C</bold> spire last whorl length, tuba whorl length and umbilicus openness.</p></caption><graphic xmlns:xlink="http://www.w3.org/1999/xlink" xlink:href="zookeys-393-001-g011.jpg" position="float" orientation="portrait" xlink:type="simple"/></fig><fig id="F12" position="float" orientation="portrait"><label>Figures 12.</label><caption><p>Spiral lines on the shell surface are shown in, from top to bottom, 100 × magnification under the dissecting microscope, 500 × and 2000 × magnification under scanning electron microscope. <bold>A</bold> shell with both thick and thin spiral lines <bold>B</bold> shell with only thin spiral lines. Each corresponding image in <bold>A</bold> and <bold>B</bold> is at the same scale.</p></caption><graphic xmlns:xlink="http://www.w3.org/1999/xlink" xlink:href="zookeys-393-001-g012.jpg" position="float" orientation="portrait" xlink:type="simple"/></fig><fig id="F13" position="float" orientation="portrait"><label>Figures 13.</label><caption><p>Radial ribs. <bold>A</bold> measurement of number of ribs per mm at the whorl above the constriction in left lateral view <bold>B</bold> rib intensity, from left to right: thick ribs, thin ribs, and abraded ribs <bold>C</bold> three different rib shapes, from left to right: single-humped, slightly curved and straight.</p></caption><graphic xmlns:xlink="http://www.w3.org/1999/xlink" xlink:href="zookeys-393-001-g013.jpg" position="float" orientation="portrait" xlink:type="simple"/></fig></tp:treatment-sec><ref-list><ref id="B59"><mixed-citation xmlns:xlink="http://www.w3.org/1999/xlink" xlink:type="simple"><person-group><name name-style="western"><surname>Kimura</surname><given-names>M</given-names></name></person-group> (<year>1980</year>) <article-title>A simple method for estimating evolutionary rate of base substitutions through comparative studies of nucleotide sequences.</article-title><source>Journal of Molecular Evolution</source><volume>16</volume>: <fpage>111</fpage>–<lpage>120</lpage>. doi: <ext-link ext-link-type="doi" xlink:href="10.1007/BF01731581" xlink:type="simple">10.1007/BF01731581</ext-link></mixed-citation></ref><ref id="B118"><mixed-citation xmlns:xlink="http://www.w3.org/1999/xlink" xlink:type="simple"><person-group><name name-style="western"><surname>Tamura</surname><given-names>K</given-names></name><name name-style="western"><surname>Peterson</surname><given-names>D</given-names></name><name name-style="western"><surname>Peterson</surname><given-names>N</given-names></name><name name-style="western"><surname>Stecher</surname><given-names>G</given-names></name><name name-style="western"><surname>Nei</surname><given-names>M</given-names></name><name name-style="western"><surname>Kumar</surname><given-names>S</given-names></name></person-group> (<year>2011</year>) <article-title>MEGA5: molecular evolutionary genetics analysis using maximum likelihood, evolutionary distance, and maximum parsimony methods.</article-title><source>Molecular biology and evolution</source><volume>28</volume>(<issue>10</issue>): <fpage>2731</fpage>–<lpage>2739</lpage>. doi: <ext-link ext-link-type="doi" xlink:href="10.1093/molbev/msr121" xlink:type="simple">10.1093/molbev/msr121</ext-link></mixed-citation></ref><ref id="B63"><mixed-citation xmlns:xlink="http://www.w3.org/1999/xlink" xlink:type="simple"><person-group><name name-style="western"><surname>Maassen</surname><given-names>WJM</given-names></name></person-group> (<year>2001</year>) <article-title>Four new Diplommatinidae (Gastropoda, Prosobranchia, Diplommatinidae) from southern Thailand and northern Peninsular Malaysia.</article-title><source>Basteria</source><volume>65</volume>(<issue>1–3</issue>): <fpage>51</fpage>–<lpage>56</lpage>.</mixed-citation></ref></ref-list></tp:taxon-treatment>
