# Supplementary material for: A cybertaxonomic revision of the micro-landsnail genus Plectostoma Adam (Mollusca, Caenogastropoda, Diplommatinidae), from Peninsular Malaysia, Sumatra and Indochina
Source: Zookeys. 2014 Mar 25;(393):1–107. doi: 10.3897/zookeys.393.6717 (PMC3974427; doi:10.3897/zookeys.393.6717)
Supplement: XML Treatment for Plectostoma retrovertens [file zookeys.393.6717-treatment16.xml]

<!DOCTYPE tp:taxon-treatment
  PUBLIC "-//TaxonX//DTD Taxonomic Treatment Publishing DTD v0 20100105//EN" "tax-treatment-NSO.dtd">
<tp:taxon-treatment xmlns:tp="http://www.plazi.org/taxpub"><tp:treatment-meta><mixed-citation publication-type="journal"><person-group><name><surname>Liew</surname><given-names>Thor-Seng</given-names></name><name><surname>Vermeulen</surname><given-names>Jaap Jan</given-names></name><name><surname>Marzuki</surname><given-names>Mohammad Effendi bin</given-names></name><name><surname>Schilthuizen</surname><given-names>Menno</given-names></name></person-group><article-title>A cybertaxonomic revision of the micro-landsnail genus <italic>Plectostoma</italic> Adam (Mollusca, Caenogastropoda, Diplommatinidae), from Peninsular Malaysia, Sumatra and Indochina</article-title><source>Zookeys</source><day>25</day><month>3</month><year>2014</year><volume>2014</volume><issue>393</issue><fpage>1</fpage><lpage>107</lpage><pub-id pub-id-type="doi">10.3897/zookeys.393.6717</pub-id></mixed-citation></tp:treatment-meta><tp:nomenclature><tp:taxon-name>
                        <tp:taxon-name-part taxon-name-part-type="genus">Plectostoma</tp:taxon-name-part>
                        <tp:taxon-name-part taxon-name-part-type="species">retrovertens</tp:taxon-name-part>
                        <object-id xmlns:xlink="http://www.w3.org/1999/xlink" xlink:type="simple">http://species-id.net/wiki/Plectostoma_retrovertens</object-id>
                    </tp:taxon-name><tp:taxon-authority>(Tomlin, 1938)</tp:taxon-authority><xref ref-type="fig" rid="F17">Figures 17R</xref><xref ref-type="fig" rid="F33">, 33</xref><xref ref-type="app" rid="APP1">, Appendix 13</xref><tp:nomenclature-citation-list><tp:nomenclature-citation><tp:taxon-name>Opisthostoma retrovertens</tp:taxon-name><comment> Tomlin, 1938: 73, Plate 2 - figure 3 (original description).</comment></tp:nomenclature-citation><tp:nomenclature-citation><tp:taxon-name>Opisthostoma retrovertens</tp:taxon-name><comment> Tomlin, <xref ref-type="bibr" rid="B6">van Benthem Jutting (1952</xref>: 39).</comment></tp:nomenclature-citation><tp:nomenclature-citation><tp:taxon-name>Opisthostoma retrovertens</tp:taxon-name><comment> Tomlin, <xref ref-type="bibr" rid="B10">Berry (1961)</xref>.</comment></tp:nomenclature-citation><tp:nomenclature-citation><tp:taxon-name>Opisthostoma retrovertens</tp:taxon-name><comment> Tomlin, <xref ref-type="bibr" rid="B11">Berry (1962)</xref>.</comment></tp:nomenclature-citation><tp:nomenclature-citation><tp:taxon-name>Opisthostoma retrovertens</tp:taxon-name><comment> Tomlin, <xref ref-type="bibr" rid="B12">Berry (1963)</xref>.</comment></tp:nomenclature-citation><tp:nomenclature-citation><tp:taxon-name>Opisthostoma retrovertens</tp:taxon-name><comment> Tomlin, <xref ref-type="bibr" rid="B13">Berry (1964)</xref>.</comment></tp:nomenclature-citation><tp:nomenclature-citation><tp:taxon-name>Opisthostoma retrovertens</tp:taxon-name><comment> Tomlin, <xref ref-type="bibr" rid="B14">Berry (1966)</xref>.</comment></tp:nomenclature-citation><tp:nomenclature-citation><tp:taxon-name>Opisthostoma retrovertens</tp:taxon-name><comment> Tomlin, <xref ref-type="bibr" rid="B110">Solem (1966)</xref>.</comment></tp:nomenclature-citation><tp:nomenclature-citation><tp:taxon-name>Opisthostoma retrovertens</tp:taxon-name><comment> Tomlin, <xref ref-type="bibr" rid="B54">Illert (1987</xref>: 800, figure 2a).</comment></tp:nomenclature-citation><tp:nomenclature-citation><tp:taxon-name>Opisthostoma retrovertens</tp:taxon-name><comment> Tomlin, <xref ref-type="bibr" rid="B111">Solem and Solem (1976</xref>: 31).</comment></tp:nomenclature-citation><tp:nomenclature-citation><tp:taxon-name>Opisthostoma retrovertens</tp:taxon-name><comment> Tomlin, <xref ref-type="bibr" rid="B48">Heller (2001</xref>: 426).</comment></tp:nomenclature-citation><tp:nomenclature-citation><tp:taxon-name>Opisthostoma retrovertens</tp:taxon-name><comment> Tomlin, <xref ref-type="bibr" rid="B23">Clements (2007</xref>: 74).</comment></tp:nomenclature-citation><tp:nomenclature-citation><tp:taxon-name>Opisthostoma retrovertens</tp:taxon-name><comment> Tomlin, Clements et al. (2008: 2760).</comment></tp:nomenclature-citation></tp:nomenclature-citation-list></tp:nomenclature><tp:treatment-sec sec-type="Type material"><title>Type material.</title><p>Holotype: BMNH 1938.10.25.2(1) (Seen). Paratype: ZMA 136044(&gt;10) (Seen).</p><!--PageBreak--></tp:treatment-sec><tp:treatment-sec sec-type="Other examined materials"><title>Other examined materials.</title><p>RMNH 244699(1), RMNH 44725(8), ZMA 162133(&gt;10), ZMA 162148(8), BOR 5559(3), BOR 5621(9), V 5124(9).</p></tp:treatment-sec><tp:treatment-sec sec-type="Diagnosis"><title>Diagnosis.</title><p>Shares with <italic><tp:taxon-name>Plectostoma palinhelix</tp:taxon-name></italic> the spire and tuba form, but differs by having spire height between 2.3–2.6 mm.</p></tp:treatment-sec><tp:treatment-sec sec-type="Description"><title>Description.</title><p><bold>Apex.</bold> Shape: moderately convex.</p><p><bold>Spire.</bold> Height: 2.3–2.6 mm. Width: 1.5–1.7 mm. Number of whorls: 4 5/8–5. Apical spire shape: depressed conical. Basal spire shape: ovoid. Whorl periphery: distinctly convex. Umbilicus: partially or completely closed by tuba.</p><p><bold>Constriction.</bold> Parietal teeth: two. Basal teeth: none.</p><p><bold>Tuba.</bold> Coiling direction: type 2 and aperture visible between right lateral and back view; the tuba coils upward until the first teleconch whorl of the spire. Tuba whorl length similar to the length of the last whorl of the spire. Proportion of tuba that attaches to spire: whole.</p><p><bold>Aperture and peristome.</bold> Peristome: double peristomes. Outer peristome shape: similer to inner peristome, projected all around, except the posterior part, where two lateral sides are slightly more projected than the anterior side.</p><p><bold>Spiral lines.</bold> Thick lines: present. Thin lines: present.</p><p><bold>Radial ribs.</bold> Rib density: 7–9 ribs per mm. Rib intensity: thin. Shape: straight. Inclination: orthoclin.</p><fig id="F33" position="float" orientation="portrait"><label>Figures 33.</label><caption><p><italic><tp:taxon-name>Plectostoma retrovertens</tp:taxon-name></italic> (Tomlin, 1938) BOR 5559. <bold>A</bold> frontal view <bold>B</bold> left lateral view <bold>C</bold> back view <bold>D</bold> right lateral view <bold>E</bold> top view <bold>F</bold> bottom view <bold>G</bold> parietal part of constriction inner whorl <bold>H</bold> basal part of constriction inner whorl. Scale bar = 1 mm (for <bold>A–F</bold>).</p></caption><graphic xmlns:xlink="http://www.w3.org/1999/xlink" xlink:href="zookeys-393-001-g033.jpg" position="float" orientation="portrait" xlink:type="simple"/></fig></tp:treatment-sec><tp:treatment-sec sec-type="Distribution"><title>Distribution.</title><p>Type locality. Bukit Chintamanis, Pahang (<named-content xmlns:xlink="http://www.w3.org/1999/xlink" content-type="dwc:verbatimCoordinates" xlink:type="simple">3°26'45"N, 102°0'51"E</named-content>).</p><p>Distribution range. Endemic to the type locality (<xref ref-type="fig" rid="F18">Figure 18C</xref>).</p></tp:treatment-sec><tp:treatment-sec sec-type="Conservation status"><title>Conservation status.</title><p>Critically Endangered (B2ab(iii)+C2a(i) ver. 10.1). This species is endemic to a single limestone hill–Bukit Chintamanis. Most of the western part of this <!--PageBreak-->hill is gone due to the quarry activity in the past and this part is now covered by secondary vegetation. The rest of the outcrop is surrounded by plantation, which is subjected to periodic clearing and replanting. According to <xref ref-type="bibr" rid="B10">Berry (1961)</xref>, live individuals can only be found at the rock surface (Site A in <xref ref-type="bibr" rid="B10">Berry 1961</xref>). <xref ref-type="bibr" rid="B11">Berry (1962)</xref> reports finding several thousand individuals at Site A.</p><p>A recent intensive survey for <italic><tp:taxon-name>Plectostoma retrovertens</tp:taxon-name></italic> was done at the type locality in August 2010 and May 2011. Site A is a rock surface smaller than 20 m<sup>2</sup>. It appears that the vegetation cover and habitat structure of Site A has not changed as compared to the assessment done by <xref ref-type="bibr" rid="B11">Berry (1962</xref>, <xref ref-type="bibr" rid="B13">1964</xref>). However, only three live individuals were found during the survey in Aug. 2010. Furthermore, the surrounding of Bukit Chintamanis has been cleared in 2011. Judging by the population trends and habitat conditions together, this species is at the brink of extinction. The status of this species in a previous assessment (IUCN redlist) was: vulnerable D2 ver. 3.1 (<xref ref-type="bibr" rid="B28">Clements 2009c</xref>).</p></tp:treatment-sec><tp:treatment-sec sec-type="Discussion"><title>Discussion.</title><p><italic><tp:taxon-name>Plectostoma retrovertens</tp:taxon-name></italic> and <italic><tp:taxon-name>Plectostoma palinhelix</tp:taxon-name></italic> are very distinct from other <italic><tp:taxon-name>Plectostoma</tp:taxon-name></italic> by having a very long tuba in relation to their spire. In fact, a preliminary phylogenetic analysis suggests that these two are basal species for all Peninsular Malaysia’s <italic><tp:taxon-name>Plectostoma</tp:taxon-name></italic>. These two species are located more 40 km apart on outcrops that belong to the same limestone facies (<xref ref-type="fig" rid="F18">Figure 18C</xref>). The two species are very similar in their shell shape, but <italic><tp:taxon-name>Plectostoma retrovertens</tp:taxon-name></italic> is about one-third larger than <italic><tp:taxon-name>Plectostoma palinhelix</tp:taxon-name></italic>. Furthermore, the genetic divergence between the two species is 10%.</p></tp:treatment-sec><tp:treatment-sec><!--Section generated to contain objects referenced in tp:taxon-treatment.--><fig id="F17" position="float" orientation="portrait"><label>Figures 17.</label><caption><p>Photographs of 17 living <italic><tp:taxon-name>Plectostoma</tp:taxon-name></italic> species. <bold>A</bold> <italic><tp:taxon-name>Plectostoma salpidomon</tp:taxon-name></italic> (van Benthem Jutting, 1952), BOR 5569 <bold>B</bold> <italic><tp:taxon-name>Plectostoma umbilicatum</tp:taxon-name></italic> (van Benthem Jutting, 1952), BOR 5503 <bold>C</bold> <italic><tp:taxon-name>Plectostoma palinhelix</tp:taxon-name></italic> (van Benthem Jutting, 1952), BOR 5520 <bold>D</bold> <italic><tp:taxon-name>Plectostoma kakiense</tp:taxon-name></italic> (Tomlin, 1948), BOR 5516 <bold>E</bold> <italic><tp:taxon-name>Plectostoma mengaburensis</tp:taxon-name></italic> sp. n., BOR 5574 <bold>F</bold> <italic><tp:taxon-name>Plectostoma kubuensis</tp:taxon-name></italic> sp. n., BOR 5518 <bold>G</bold> <italic><tp:taxon-name>Plectostoma whitteni</tp:taxon-name></italic> sp. n., BOR 5536 <bold>H</bold> <italic><tp:taxon-name>Plectostoma senex</tp:taxon-name></italic> (van Benthem Jutting, 1952), BOR 5631 <bold>I</bold> <italic><tp:taxon-name>Plectostoma crassipupa</tp:taxon-name></italic> (van Benthem Jutting, 1952), BOR 5515 <bold>J</bold> <italic><tp:taxon-name>Plectostoma ikanensis</tp:taxon-name></italic> sp. n. Form BOR 5507, BOR 5507 <bold>K</bold> <italic><tp:taxon-name>Plectostoma ikanensis</tp:taxon-name></italic> sp. n. Form BOR 5504, BOR 5504 <bold>L</bold> <italic><tp:taxon-name>Plectostoma sinyumensis</tp:taxon-name></italic> (Maassen, 2001), BOR 5537 <bold>M</bold> <italic><tp:taxon-name>Plectostoma crassipupa</tp:taxon-name></italic> (van Benthem Jutting, 1952), BOR 5512 <bold>N</bold> <italic><tp:taxon-name>Plectostoma siphonostomum</tp:taxon-name></italic> (van Benthem Jutting, 1952), BOR 5557 <bold>O</bold> <italic><tp:taxon-name>Plectostoma laidlawi</tp:taxon-name></italic> (Sykes, 1902) Form BOR 5510, BOR 5510 <bold>P</bold> <italic><tp:taxon-name>Plectostoma relauensis</tp:taxon-name></italic> sp. n., BOR 5511 <bold>Q</bold> <italic><tp:taxon-name>Plectostoma christae</tp:taxon-name></italic> (Maassen, 2001), BOR 5505 <bold>R</bold> <italic><tp:taxon-name>Plectostoma retrovertens</tp:taxon-name></italic> (Tomlin, 1938), BOR 5559 <bold>S</bold> <italic><tp:taxon-name>Plectostoma tohchinyawi</tp:taxon-name></italic> sp. n., BOR 5533.</p></caption><graphic xmlns:xlink="http://www.w3.org/1999/xlink" xlink:href="zookeys-393-001-g017.jpg" position="float" orientation="portrait" xlink:type="simple"/></fig><app id="APP1"><title>Appendix</title><p>(<ext-link xmlns:xlink="http://www.w3.org/1999/xlink" ext-link-type="uri" xlink:href="http://dx.doi.org/10.6084/m9.figshare.830412" xlink:type="simple">http://dx.doi.org/10.6084/m9.figshare.830412</ext-link>)</p><p><bold>Appendix 1.</bold> Video tutorials of cybertaxonomy procedures.</p><p><bold>Appendix 2.</bold> Details for collection data.</p><p><bold>Appendix 3.</bold> Spiral striation profile on the shell spire of 29 <italic><tp:taxon-name>Plectostoma</tp:taxon-name></italic> species.</p><p><bold>Appendix 4.</bold> Radial rib spacing profile on the shell spire of 29 <italic><tp:taxon-name>Plectostoma</tp:taxon-name></italic> species.</p><p><bold>Appendix 5.</bold> A KML file consisting of collection data, image links and distribution data.</p><p><bold>Appendix 6.</bold> A Blender file consisting of 17 shell 3D models of 2 species, Part 1 of 10.</p><p><italic><tp:taxon-name>Plectostoma christae</tp:taxon-name></italic> (Maassen, 2001)</p><p>- V 12702 (1), BOR 5505 (1), BOR 5506 (2), BOR 5572(1), V 9285 (2).</p><p><italic><tp:taxon-name>Plectostoma crassipupa</tp:taxon-name></italic> (van Benthem Jutting, 1952)</p><p>- BOR 5512 (1), V 8392 (2), V 9097 (3), V 9326 (2), V 9353 (2).</p><p><bold>Appendix 7.</bold> A Blender file consisting of 18 shell 3D models of 6 species, Part 2 of 10.</p><p><italic><tp:taxon-name>Plectostoma dindingensis</tp:taxon-name></italic> sp. n.</p><p>- BOR 5612 (3), BOR 5642 (1).</p><p><italic><tp:taxon-name>Plectostoma mengaburensis</tp:taxon-name></italic> sp. n.</p><p>- BOR 5643 (1), V 8822 (1).</p><p><italic><tp:taxon-name>Plectostoma panhai</tp:taxon-name></italic> (Maassen, 2001)</p><p>- ZMA 138438 (1), RMNH 81810 (2).</p><p><italic><tp:taxon-name>Plectostoma sciaphilum</tp:taxon-name></italic> (van Benthem Jutting, 1952)</p><p>- ZMA 136050 (3).</p><p><italic><tp:taxon-name>Plectostoma senex</tp:taxon-name></italic> (van Benthem Jutting, 1952)</p><p>- BOR 5628 (2), BOR 5603 (1).</p><p><italic><tp:taxon-name>Plectostoma sinyumensis</tp:taxon-name></italic> (Maassen, 2001)</p><p>- BOR 5623 (2), BOR 5537 (1).</p><p><bold>Appendix 8.</bold> A Blender file consisting of 14 shell 3D models of 5 species, Part 3 of 10.</p><p><italic><tp:taxon-name>Plectostoma siphonostomum</tp:taxon-name></italic> (van Benthem Jutting, 1952)</p><p>- BOR 5521 (1), BOR 5557 (1).</p><p><italic><tp:taxon-name>Plectostoma whitteni</tp:taxon-name></italic> sp. n.</p><p>- BOR 5644 (1), V 8885 (2).</p><p><italic><tp:taxon-name>Plectostoma tonkinianum</tp:taxon-name></italic> (Dautzenberg &amp; Fischer, 1905)</p><p>- V 11502 (1), V 9940 (1).</p><p><italic><tp:taxon-name>Plectostoma turriforme</tp:taxon-name></italic> (van Benthem Jutting, 1952)</p><p>- BOR 5509 (1), ZMA 136069 (2).</p><!--PageBreak--><p><italic><tp:taxon-name>Plectostoma umbilicatum</tp:taxon-name></italic> (van Benthem Jutting, 1952)</p><p>- BOR 5503 (2), BOR 5625 (2).</p><p><bold>Appendix 9.</bold> A Blender file consisting of 19 shell 3D models of 1 species, Part 4 of 10.</p><p><italic><tp:taxon-name>Plectostoma davisoni</tp:taxon-name></italic> sp. n.</p><p>- BOR 5626 (2), BOR 5641 (2), BOR 5646 (1), V 14242 (1), V 8265 (3), V 8652 (3), V 9206 (1), V 9243 (2), ZMA 162071 (4).</p><p><bold>Appendix 10.</bold> A Blender file consisting of 19 shell 3D models of 1 species, Part 5 of 10.</p><p><italic><tp:taxon-name>Plectostoma davisoni</tp:taxon-name></italic> sp. n.</p><p>- V 9340 (2), ZMA 162069 (5), ZMA 162070 (3), ZMA 162146 (3), ZMA 162147 (6).</p><p><bold>Appendix 11.</bold> A Blender file consisting of 18 shell 3D models of 4 species, Part 6 of 10.</p><p><italic><tp:taxon-name>Plectostoma kayiani</tp:taxon-name></italic> sp. n.</p><p>- RMNH 330803 (1), V 8883 (2)</p><p><italic><tp:taxon-name>Plectostoma ikanensis</tp:taxon-name></italic> sp. n. Form BOR 5507</p><p>- BOR 5645 (1), V 9320 (4), V9446 (4).</p><p><italic><tp:taxon-name>Plectostoma kakiense</tp:taxon-name></italic> (Tomlin, 1948)</p><p>- BOR 5516 (1), BOR 5517 (2).</p><p><italic><tp:taxon-name>Plectostoma kitteli</tp:taxon-name></italic> (Maassen, 2002)</p><p>- RMNH 92956 (2), V 12697 (1).</p><p><bold>Appendix 12.</bold> A Blender file consisting of 14 shell 3D models of 3 species, Part 7 of 10.</p><p><italic><tp:taxon-name>Plectostoma kubuensis</tp:taxon-name></italic> sp. n.</p><p>- BOR 5518 (1), BOR 5519 (3), BOR 5648 (1).</p><p><italic><tp:taxon-name>Plectostoma laemodes</tp:taxon-name></italic> (van Benthem Jutting, 1961)</p><p>- RMNH 156267 (3), V 8490 (2), ZMA 136011 (1).</p><p><italic><tp:taxon-name>Plectostoma palinhelix</tp:taxon-name></italic> (van Benthem Jutting, 1952)</p><p>- BOR 5520 (1), V 5104 (2).</p><p><bold>Appendix 13.</bold> A Blender file consisting of 11 shell 3D models of 3 species, Part 8 of 10.</p><p><italic><tp:taxon-name>Plectostoma relauensis</tp:taxon-name></italic> sp. n.</p><p>- BOR 5511 (2), BOR 5647 (1), V 8196 (2).</p><p><italic><tp:taxon-name>Plectostoma retrovertens</tp:taxon-name></italic> (Tomlin, 1938)</p><p>- V 5142 (2), BOR 5559 (1).</p><p><italic><tp:taxon-name>Plectostoma salpidomon</tp:taxon-name></italic> (van Benthem Jutting, 1952)</p><p>- BOR 5539 (1), V 8658 (2).</p><p><bold>Appendix 14.</bold> A Blender file consisting of 13 shell 3D models of 5 species, Part 9 of 10.</p><p><italic><tp:taxon-name>Plectostoma tohchinyawi</tp:taxon-name></italic> sp. n.</p><p>- BOR 5533 (2), BOR 5649 (1), V 8811 (2).</p><!--PageBreak--><p><italic><tp:taxon-name>Plectostoma charasense</tp:taxon-name></italic> (Tomlin, 1948)</p><p>- ZMA 162063 (1), ZMA 162064 (2).</p><p><italic><tp:taxon-name>Plectostoma praeco</tp:taxon-name></italic> van Benthem Jutting, 1961</p><p>- ZMA 162150 (1), ZMA 162151 (1), ZMA 162152 (1).</p><p><italic><tp:taxon-name>Plectostoma ikanensis</tp:taxon-name></italic> sp. n. Form BOR 5504</p><p>- BOR 5504 (1).</p><p><italic><tp:taxon-name>Plectostoma tenggekensis</tp:taxon-name></italic> sp. n.</p><p>- BOR 5596 (1), BOR 5649 (1).</p><p><bold>Appendix 15.</bold> A Blender file consisting of 10 shell 3D models of 1 species, Part 10 of 10.</p><p><italic><tp:taxon-name>Plectostoma laidlawi</tp:taxon-name></italic> (Sykes, 1902) Form BOR 5510</p><p>- BOR 5510 (1), V 5558 (1), ZMA 136014 (1).</p><p><italic><tp:taxon-name>Plectostoma laidlawi</tp:taxon-name></italic> (Sykes, 1902) Form BOR 5571</p><p>- BOR 5571 (1), V 7878 (2), ZMA 162099 (4).</p><p><bold>Appendix 16.</bold> 51 COI sequences for 19 <italic><tp:taxon-name>Plectostoma</tp:taxon-name></italic> species in FASTA format. Each sequence is labeled with BOLD process ID, GenBank accession no, sample ID and species name.</p><p><bold>Appendix 17.</bold> DNA sequence alignment for phylogenetic analysis.</p><p><bold>Appendix 18.</bold> Shell colouration of <italic><tp:taxon-name>Opisthostoma</tp:taxon-name></italic> species.</p></app><fig id="F18" position="float" orientation="portrait"><label>Figures 18.</label><caption><p>Distributional records of <italic><tp:taxon-name>Plectostoma</tp:taxon-name></italic> species. <bold>A</bold>–<bold>D</bold> distribution records for each of 31 <italic><tp:taxon-name>Plectostoma</tp:taxon-name></italic> species.</p></caption><graphic xmlns:xlink="http://www.w3.org/1999/xlink" xlink:href="zookeys-393-001-g018.jpg" position="float" orientation="portrait" xlink:type="simple"/></fig></tp:treatment-sec><ref-list><ref id="B6"><mixed-citation xmlns:xlink="http://www.w3.org/1999/xlink" xlink:type="simple"><person-group><name name-style="western"><surname>van Benthem Jutting</surname><given-names>WSS</given-names></name></person-group> (<year>1952</year>) <article-title>The Malayan species of <italic>Opisthostoma</italic> (Gastropoda, Prosobranchia, Cyclophoridae), with a catalogue of all the species hitherto described.</article-title><source>The Bulletin of the Raffles Museum</source><volume>24</volume>(<issue>5</issue>): <fpage>5</fpage>–<lpage>61</lpage>. <ext-link ext-link-type="uri" xlink:href="http://rmbr.nus.edu.sg/rbz/biblio/24/24brm005-062.pdf" xlink:type="simple">http://rmbr.nus.edu.sg/rbz/biblio/24/24brm005-062.pdf</ext-link></mixed-citation></ref><ref id="B10"><mixed-citation xmlns:xlink="http://www.w3.org/1999/xlink" xlink:type="simple"><person-group><name name-style="western"><surname>Berry</surname><given-names>AJ</given-names></name></person-group> (<year>1961</year>) <article-title>The habitats of some minute cyclophorids, hydrocenids and vertiginids on a Malayan limestone hill.</article-title><source>The Bulletin of the National Museum</source><volume>30</volume>: <fpage>101</fpage>–<lpage>105</lpage>. <ext-link ext-link-type="uri" xlink:href="http://rmbr.nus.edu.sg/rbz/biblio/30/30bnm101-105.pdf" xlink:type="simple">http://rmbr.nus.edu.sg/rbz/biblio/30/30bnm101-105.pdf</ext-link></mixed-citation></ref><ref id="B11"><mixed-citation xmlns:xlink="http://www.w3.org/1999/xlink" xlink:type="simple"><person-group><name name-style="western"><surname>Berry</surname><given-names>AJ</given-names></name></person-group> (<year>1962</year>) <article-title>The growth of <italic>Opisthostoma (Plectostoma) retrovertens</italic> Tomlin, a minute cyclophorid from a Malayan limestone hill.</article-title><source>Journal of Molluscan Studies</source><volume>35</volume>: <fpage>46</fpage>–<lpage>49</lpage>. <ext-link ext-link-type="uri" xlink:href="http://mollus.oxfordjournals.org/content/35/1/46.full.pdf" xlink:type="simple">http://mollus.oxfordjournals.org/content/35/1/46.full.pdf</ext-link></mixed-citation></ref><ref id="B12"><mixed-citation xmlns:xlink="http://www.w3.org/1999/xlink" xlink:type="simple"><person-group><name name-style="western"><surname>Berry</surname><given-names>AJ</given-names></name></person-group> (<year>1963</year>) <article-title>Growth and variation of the shell in certain Malayan limestone hill snails.</article-title><source>Journal of Molluscan Studies</source><volume>35</volume>: <fpage>203</fpage>–<lpage>206</lpage>. <ext-link ext-link-type="uri" xlink:href="http://mollus.oxfordjournals.org/content/35/5/203.full.pdf" xlink:type="simple">http://mollus.oxfordjournals.org/content/35/5/203.full.pdf</ext-link></mixed-citation></ref><ref id="B13"><mixed-citation xmlns:xlink="http://www.w3.org/1999/xlink" xlink:type="simple"><person-group><name name-style="western"><surname>Berry</surname><given-names>AJ</given-names></name></person-group> (<year>1964</year>) <article-title>The reproduction of the minute cyclophorid snail <italic>Opisthostoma</italic> (Plectostoma) retrovertens from a Malayan limestone hill.</article-title><source>Proceedings of the Zoological Society of London</source><volume>142</volume>: <fpage>655</fpage>–<lpage>664</lpage>. doi: <ext-link ext-link-type="doi" xlink:href="10.1111/j.1469-7998.1964.tb04633.x" xlink:type="simple">10.1111/j.1469-7998.1964.tb04633.x</ext-link></mixed-citation></ref><ref id="B14"><mixed-citation xmlns:xlink="http://www.w3.org/1999/xlink" xlink:type="simple"><person-group><name name-style="western"><surname>Berry</surname><given-names>AJ</given-names></name></person-group> (<year>1966</year>) <article-title>Population structure and fluctuations in the snail fauna of a Malayan limestone hill.</article-title><source>Journal of Zoology</source><volume>150</volume>: <fpage>11</fpage>–<lpage>27</lpage>. doi: <ext-link ext-link-type="doi" xlink:href="10.1111/j.1469-7998.1966.tb02996.x" xlink:type="simple">10.1111/j.1469-7998.1966.tb02996.x</ext-link></mixed-citation></ref><ref id="B110"><mixed-citation xmlns:xlink="http://www.w3.org/1999/xlink" xlink:type="simple"><person-group><name name-style="western"><surname>Solem</surname><given-names>A</given-names></name></person-group> (<year>1966</year>) <article-title>Sacks of exotic dirt.</article-title><source>Bulletin Field Museum of Natural History</source><volume>37</volume>(<issue>6</issue>): <fpage>3</fpage>–<lpage>4</lpage>. <ext-link ext-link-type="uri" xlink:href="http://www.biodiversitylibrary.org/page/4188033#page/36/mode/1up" xlink:type="simple">http://www.biodiversitylibrary.org/page/4188033#page/36/mode/1up</ext-link></mixed-citation></ref><ref id="B54"><mixed-citation xmlns:xlink="http://www.w3.org/1999/xlink" xlink:type="simple"><person-group><name name-style="western"><surname>Illert</surname><given-names>C</given-names></name></person-group> (<year>1987</year>) <article-title>Formulation and solution of the classical seashell problem.</article-title><source>II Nuovo Cimento D.</source><volume>9</volume>: <fpage>791</fpage>–<lpage>814</lpage>. doi: <ext-link ext-link-type="doi" xlink:href="10.1007/BF02453750" xlink:type="simple">10.1007/BF02453750</ext-link></mixed-citation></ref><ref id="B111"><mixed-citation xmlns:xlink="http://www.w3.org/1999/xlink" xlink:type="simple"><person-group><name name-style="western"><surname>Solem</surname><given-names>A</given-names></name><name name-style="western"><surname>Solem</surname><given-names>BK</given-names></name></person-group> (<year>1976</year>) <article-title>Endodontoid land snails from Pacific Islands (Mollusca: Pulmonata: Sigmurethra).</article-title><source>Fieldiana. Zoology. Special Publications</source>.  <issue>Part 1</issue>: <lpage>536</lpage>. <ext-link ext-link-type="uri" xlink:href="http://www.biodiversitylibrary.org/item/20377#page/49/mode/1up" xlink:type="simple">http://www.biodiversitylibrary.org/item/20377#page/49/mode/1up</ext-link></mixed-citation></ref><ref id="B48"><mixed-citation xmlns:xlink="http://www.w3.org/1999/xlink" xlink:type="simple"><person-group><name name-style="western"><surname>Heller</surname><given-names>J</given-names></name></person-group> (<year>2001</year>) <chapter-title>Life History Strategies.</chapter-title> In: <person-group><name name-style="western"><surname>Barker</surname><given-names>GM</given-names></name></person-group> (<role>Ed</role>) <source>The Biology of Terrestrial Molluscs</source>.  <publisher-name>CABI Publishing</publisher-name>, <publisher-loc>Oxon, UK</publisher-loc>, <fpage>413</fpage>–<lpage>445</lpage>. doi: <ext-link ext-link-type="doi" xlink:href="10.1079/9780851993188.0413" xlink:type="simple">10.1079/9780851993188.0413</ext-link></mixed-citation></ref><ref id="B23"><mixed-citation xmlns:xlink="http://www.w3.org/1999/xlink" xlink:type="simple"><person-group><name name-style="western"><surname>Clements</surname><given-names>GR</given-names></name></person-group> (<year>2007</year>) <source>Conservation biogeography of terrestrial molluscs on tropical limestone karsts.</source><comment>MSC thesis</comment>. <publisher-loc>National University of Singapore</publisher-loc>.</mixed-citation></ref><ref id="B28"><mixed-citation xmlns:xlink="http://www.w3.org/1999/xlink" xlink:type="simple"><person-group><name name-style="western"><surname>Clements</surname><given-names>R</given-names></name></person-group> (<year>2009c</year>) <chapter-title><italic>Opisthostoma retrovertens</italic>.</chapter-title> In: <source>IUCN 2013. IUCN Red List of Threatened Species. Version 2013.2</source>. <ext-link ext-link-type="uri" xlink:href="http://www.iucnredlist.org" xlink:type="simple">www.iucnredlist.org</ext-link><comment>[accessed on 26 November 2013]</comment></mixed-citation></ref></ref-list></tp:taxon-treatment>
