# Supplementary material for: A cybertaxonomic revision of the micro-landsnail genus Plectostoma Adam (Mollusca, Caenogastropoda, Diplommatinidae), from Peninsular Malaysia, Sumatra and Indochina
Source: Zookeys. 2014 Mar 25;(393):1–107. doi: 10.3897/zookeys.393.6717 (PMC3974427; doi:10.3897/zookeys.393.6717)
Supplement: XML Treatment for Plectostoma kubuensis [file zookeys.393.6717-treatment22.xml]

<!DOCTYPE tp:taxon-treatment
  PUBLIC "-//TaxonX//DTD Taxonomic Treatment Publishing DTD v0 20100105//EN" "tax-treatment-NSO.dtd">
<tp:taxon-treatment xmlns:tp="http://www.plazi.org/taxpub"><tp:treatment-meta><mixed-citation publication-type="journal"><person-group><name><surname>Liew</surname><given-names>Thor-Seng</given-names></name><name><surname>Vermeulen</surname><given-names>Jaap Jan</given-names></name><name><surname>Marzuki</surname><given-names>Mohammad Effendi bin</given-names></name><name><surname>Schilthuizen</surname><given-names>Menno</given-names></name></person-group><article-title>A cybertaxonomic revision of the micro-landsnail genus <italic>Plectostoma</italic> Adam (Mollusca, Caenogastropoda, Diplommatinidae), from Peninsular Malaysia, Sumatra and Indochina</article-title><source>Zookeys</source><day>25</day><month>3</month><year>2014</year><volume>2014</volume><issue>393</issue><fpage>1</fpage><lpage>107</lpage><pub-id pub-id-type="doi">10.3897/zookeys.393.6717</pub-id></mixed-citation></tp:treatment-meta><tp:nomenclature><tp:taxon-name>
                        <tp:taxon-name-part taxon-name-part-type="genus">Plectostoma</tp:taxon-name-part>
                        <tp:taxon-name-part taxon-name-part-type="species">kubuensis</tp:taxon-name-part>
                        <object-id xmlns:xlink="http://www.w3.org/1999/xlink" content-type="zoobank" xlink:type="simple">http://zoobank.org/7316ED06-4AF5-4E23-89E3-0BCE01E8B1C5</object-id>
                        <object-id xmlns:xlink="http://www.w3.org/1999/xlink" xlink:type="simple">http://species-id.net/wiki/Plectostoma_kubuensis</object-id>
                    </tp:taxon-name><tp:taxon-status xmlns:xlink="http://www.w3.org/1999/xlink" xlink:type="simple">sp. n.</tp:taxon-status><xref ref-type="fig" rid="F17">Figures 17F</xref><xref ref-type="fig" rid="F40">, 40</xref><xref ref-type="app" rid="APP1">, Appendix 12</xref></tp:nomenclature><tp:treatment-sec sec-type="Type material"><title>Type material.</title><p>Holotype: BOR 5648(1). Paratypes: BOR 5518(&gt;25), BOR 5519(&gt;10).</p></tp:treatment-sec><tp:treatment-sec sec-type="Diagnosis"><title>Diagnosis.</title><p>Shares with <italic><tp:taxon-name>Plectostoma kakiense</tp:taxon-name></italic> the general shell form, in terms of apex, spire, and tuba shape, but differs by lacking constriction teeth.</p></tp:treatment-sec><tp:treatment-sec sec-type="Etymology"><title>Etymology.</title><p>This species is named after its type locality–Bukit Kubu, Perlis.</p></tp:treatment-sec><tp:treatment-sec sec-type="Description"><title>Description.</title><p><bold>Apex.</bold> Shape: slightly to moderately convex.</p><p><bold>Spire.</bold> Height: 1.6–2.0 mm. Width: 1.3–1.5 mm. Number of whorls: 3 5/8–4 1/4. Apical spire shape: depressed conical. Basal spire shape: ovoid. Whorl periphery: moderately to distinctly convex. Umbilicus: open or partially closed by tuba.</p><p><bold>Constriction.</bold> Parietal teeth: none. Basal teeth: none.</p><p><bold>Tuba.</bold> Coiling direction: type 3 and aperture visible in right lateral view. Tuba whorl length in proportion to spire last whorl: <italic>ca.</italic> 5/8–3/4. Proportion of tuba that attaches to spire: whole.</p><p><bold>Aperture and peristome.</bold> Peristome: double peristomes. Outer peristome shape: similar to inner peristome, projected all around, except the posterior part, where the left lateral sides are slightly more projected than the anterior and right lateral side.</p><p><bold>Spiral lines.</bold> Thick lines: absent. Thin lines: present.</p><p><bold>Radial ribs.</bold> Rib density: 10–11 ribs per mm. Rib intensity: thin. Shape: straight to slightly curved. Inclination: moderately prosoclin.</p><fig id="F40" position="float" orientation="portrait"><label>Figures 40.</label><caption><p><italic><tp:taxon-name>Plectostoma kubuensis</tp:taxon-name></italic> sp. n. BOR 5648. <bold>A</bold> frontal view <bold>B</bold> left lateral view <bold>C</bold> back view <bold>D</bold> right lateral view <bold>E</bold> top view <bold>F</bold> bottom view <bold>G</bold> parietal part of constriction inner whorl <bold>H</bold> basal part of constriction inner whorl. Scale bar = 1 mm (for <bold>A–F</bold>).</p></caption><graphic xmlns:xlink="http://www.w3.org/1999/xlink" xlink:href="zookeys-393-001-g040.jpg" position="float" orientation="portrait" xlink:type="simple"/></fig></tp:treatment-sec><tp:treatment-sec sec-type="Distribution"><title>Distribution.</title><p>Type locality. Bukit Kubu (<named-content xmlns:xlink="http://www.w3.org/1999/xlink" content-type="dwc:verbatimCoordinates" xlink:type="simple">6°24'15"N, 100°8'37"E</named-content>) (<xref ref-type="fig" rid="F18">Figure 18C</xref>).</p><!--PageBreak--><p>Distribution range. Endemic to the type locality.</p></tp:treatment-sec><tp:treatment-sec sec-type="Conservation status"><title>Conservation status.</title><p>Endangered (B2ab(iii)+C2a(i) ver. 10.1). During a survey of a dozen isolated limestone hills of the State of Perlis in May 2011, only Bukit Kubu was found to support a living population of <italic><tp:taxon-name>Plectostoma kubuensis</tp:taxon-name></italic>, consisting of several hundred individuals at the top of Bukit Kubu. Several very small populations (&lt; 50 individuals) live at the other part of Bukit Kubu where the habitat is relatively more exposed and dry. Bukit Kubu is gazetted by Perlis State government as a recreation forest, and its surroundings consist of urban development and paddy fields.</p></tp:treatment-sec><tp:treatment-sec sec-type="Discussion"><title>Discussion.</title><p>From the conchological point of view, the overall shape and size of <italic><tp:taxon-name>Plectostoma kubuensis</tp:taxon-name></italic> and <italic><tp:taxon-name>Plectostoma kakiense</tp:taxon-name></italic> is almost the same. Nevertheless, two inconspicuous but significant shell characters, namely, basal and parietal constriction teeth, mark the difference between these two species. Despite the similarity in shell form, there is a great genetic distance between the two species (16%). The species occur at two limestone hills that lie about 30 km apart. During our survey, we could not find either species at the six limestone hills that are located between these two hills. A single <italic><tp:taxon-name>Plectostoma</tp:taxon-name></italic> shell was recorded by <xref ref-type="bibr" rid="B76">Norhanis et al. (2010)</xref> from Pulau Dayang Bunting, Langkawi, and might belong to this species.</p></tp:treatment-sec><tp:treatment-sec><!--Section generated to contain objects referenced in tp:taxon-treatment.--><fig id="F17" position="float" orientation="portrait"><label>Figures 17.</label><caption><p>Photographs of 17 living <italic><tp:taxon-name>Plectostoma</tp:taxon-name></italic> species. <bold>A</bold> <italic><tp:taxon-name>Plectostoma salpidomon</tp:taxon-name></italic> (van Benthem Jutting, 1952), BOR 5569 <bold>B</bold> <italic><tp:taxon-name>Plectostoma umbilicatum</tp:taxon-name></italic> (van Benthem Jutting, 1952), BOR 5503 <bold>C</bold> <italic><tp:taxon-name>Plectostoma palinhelix</tp:taxon-name></italic> (van Benthem Jutting, 1952), BOR 5520 <bold>D</bold> <italic><tp:taxon-name>Plectostoma kakiense</tp:taxon-name></italic> (Tomlin, 1948), BOR 5516 <bold>E</bold> <italic><tp:taxon-name>Plectostoma mengaburensis</tp:taxon-name></italic> sp. n., BOR 5574 <bold>F</bold> <italic><tp:taxon-name>Plectostoma kubuensis</tp:taxon-name></italic> sp. n., BOR 5518 <bold>G</bold> <italic><tp:taxon-name>Plectostoma whitteni</tp:taxon-name></italic> sp. n., BOR 5536 <bold>H</bold> <italic><tp:taxon-name>Plectostoma senex</tp:taxon-name></italic> (van Benthem Jutting, 1952), BOR 5631 <bold>I</bold> <italic><tp:taxon-name>Plectostoma crassipupa</tp:taxon-name></italic> (van Benthem Jutting, 1952), BOR 5515 <bold>J</bold> <italic><tp:taxon-name>Plectostoma ikanensis</tp:taxon-name></italic> sp. n. Form BOR 5507, BOR 5507 <bold>K</bold> <italic><tp:taxon-name>Plectostoma ikanensis</tp:taxon-name></italic> sp. n. Form BOR 5504, BOR 5504 <bold>L</bold> <italic><tp:taxon-name>Plectostoma sinyumensis</tp:taxon-name></italic> (Maassen, 2001), BOR 5537 <bold>M</bold> <italic><tp:taxon-name>Plectostoma crassipupa</tp:taxon-name></italic> (van Benthem Jutting, 1952), BOR 5512 <bold>N</bold> <italic><tp:taxon-name>Plectostoma siphonostomum</tp:taxon-name></italic> (van Benthem Jutting, 1952), BOR 5557 <bold>O</bold> <italic><tp:taxon-name>Plectostoma laidlawi</tp:taxon-name></italic> (Sykes, 1902) Form BOR 5510, BOR 5510 <bold>P</bold> <italic><tp:taxon-name>Plectostoma relauensis</tp:taxon-name></italic> sp. n., BOR 5511 <bold>Q</bold> <italic><tp:taxon-name>Plectostoma christae</tp:taxon-name></italic> (Maassen, 2001), BOR 5505 <bold>R</bold> <italic><tp:taxon-name>Plectostoma retrovertens</tp:taxon-name></italic> (Tomlin, 1938), BOR 5559 <bold>S</bold> <italic><tp:taxon-name>Plectostoma tohchinyawi</tp:taxon-name></italic> sp. n., BOR 5533.</p></caption><graphic xmlns:xlink="http://www.w3.org/1999/xlink" xlink:href="zookeys-393-001-g017.jpg" position="float" orientation="portrait" xlink:type="simple"/></fig><app id="APP1"><title>Appendix</title><p>(<ext-link xmlns:xlink="http://www.w3.org/1999/xlink" ext-link-type="uri" xlink:href="http://dx.doi.org/10.6084/m9.figshare.830412" xlink:type="simple">http://dx.doi.org/10.6084/m9.figshare.830412</ext-link>)</p><p><bold>Appendix 1.</bold> Video tutorials of cybertaxonomy procedures.</p><p><bold>Appendix 2.</bold> Details for collection data.</p><p><bold>Appendix 3.</bold> Spiral striation profile on the shell spire of 29 <italic><tp:taxon-name>Plectostoma</tp:taxon-name></italic> species.</p><p><bold>Appendix 4.</bold> Radial rib spacing profile on the shell spire of 29 <italic><tp:taxon-name>Plectostoma</tp:taxon-name></italic> species.</p><p><bold>Appendix 5.</bold> A KML file consisting of collection data, image links and distribution data.</p><p><bold>Appendix 6.</bold> A Blender file consisting of 17 shell 3D models of 2 species, Part 1 of 10.</p><p><italic><tp:taxon-name>Plectostoma christae</tp:taxon-name></italic> (Maassen, 2001)</p><p>- V 12702 (1), BOR 5505 (1), BOR 5506 (2), BOR 5572(1), V 9285 (2).</p><p><italic><tp:taxon-name>Plectostoma crassipupa</tp:taxon-name></italic> (van Benthem Jutting, 1952)</p><p>- BOR 5512 (1), V 8392 (2), V 9097 (3), V 9326 (2), V 9353 (2).</p><p><bold>Appendix 7.</bold> A Blender file consisting of 18 shell 3D models of 6 species, Part 2 of 10.</p><p><italic><tp:taxon-name>Plectostoma dindingensis</tp:taxon-name></italic> sp. n.</p><p>- BOR 5612 (3), BOR 5642 (1).</p><p><italic><tp:taxon-name>Plectostoma mengaburensis</tp:taxon-name></italic> sp. n.</p><p>- BOR 5643 (1), V 8822 (1).</p><p><italic><tp:taxon-name>Plectostoma panhai</tp:taxon-name></italic> (Maassen, 2001)</p><p>- ZMA 138438 (1), RMNH 81810 (2).</p><p><italic><tp:taxon-name>Plectostoma sciaphilum</tp:taxon-name></italic> (van Benthem Jutting, 1952)</p><p>- ZMA 136050 (3).</p><p><italic><tp:taxon-name>Plectostoma senex</tp:taxon-name></italic> (van Benthem Jutting, 1952)</p><p>- BOR 5628 (2), BOR 5603 (1).</p><p><italic><tp:taxon-name>Plectostoma sinyumensis</tp:taxon-name></italic> (Maassen, 2001)</p><p>- BOR 5623 (2), BOR 5537 (1).</p><p><bold>Appendix 8.</bold> A Blender file consisting of 14 shell 3D models of 5 species, Part 3 of 10.</p><p><italic><tp:taxon-name>Plectostoma siphonostomum</tp:taxon-name></italic> (van Benthem Jutting, 1952)</p><p>- BOR 5521 (1), BOR 5557 (1).</p><p><italic><tp:taxon-name>Plectostoma whitteni</tp:taxon-name></italic> sp. n.</p><p>- BOR 5644 (1), V 8885 (2).</p><p><italic><tp:taxon-name>Plectostoma tonkinianum</tp:taxon-name></italic> (Dautzenberg &amp; Fischer, 1905)</p><p>- V 11502 (1), V 9940 (1).</p><p><italic><tp:taxon-name>Plectostoma turriforme</tp:taxon-name></italic> (van Benthem Jutting, 1952)</p><p>- BOR 5509 (1), ZMA 136069 (2).</p><!--PageBreak--><p><italic><tp:taxon-name>Plectostoma umbilicatum</tp:taxon-name></italic> (van Benthem Jutting, 1952)</p><p>- BOR 5503 (2), BOR 5625 (2).</p><p><bold>Appendix 9.</bold> A Blender file consisting of 19 shell 3D models of 1 species, Part 4 of 10.</p><p><italic><tp:taxon-name>Plectostoma davisoni</tp:taxon-name></italic> sp. n.</p><p>- BOR 5626 (2), BOR 5641 (2), BOR 5646 (1), V 14242 (1), V 8265 (3), V 8652 (3), V 9206 (1), V 9243 (2), ZMA 162071 (4).</p><p><bold>Appendix 10.</bold> A Blender file consisting of 19 shell 3D models of 1 species, Part 5 of 10.</p><p><italic><tp:taxon-name>Plectostoma davisoni</tp:taxon-name></italic> sp. n.</p><p>- V 9340 (2), ZMA 162069 (5), ZMA 162070 (3), ZMA 162146 (3), ZMA 162147 (6).</p><p><bold>Appendix 11.</bold> A Blender file consisting of 18 shell 3D models of 4 species, Part 6 of 10.</p><p><italic><tp:taxon-name>Plectostoma kayiani</tp:taxon-name></italic> sp. n.</p><p>- RMNH 330803 (1), V 8883 (2)</p><p><italic><tp:taxon-name>Plectostoma ikanensis</tp:taxon-name></italic> sp. n. Form BOR 5507</p><p>- BOR 5645 (1), V 9320 (4), V9446 (4).</p><p><italic><tp:taxon-name>Plectostoma kakiense</tp:taxon-name></italic> (Tomlin, 1948)</p><p>- BOR 5516 (1), BOR 5517 (2).</p><p><italic><tp:taxon-name>Plectostoma kitteli</tp:taxon-name></italic> (Maassen, 2002)</p><p>- RMNH 92956 (2), V 12697 (1).</p><p><bold>Appendix 12.</bold> A Blender file consisting of 14 shell 3D models of 3 species, Part 7 of 10.</p><p><italic><tp:taxon-name>Plectostoma kubuensis</tp:taxon-name></italic> sp. n.</p><p>- BOR 5518 (1), BOR 5519 (3), BOR 5648 (1).</p><p><italic><tp:taxon-name>Plectostoma laemodes</tp:taxon-name></italic> (van Benthem Jutting, 1961)</p><p>- RMNH 156267 (3), V 8490 (2), ZMA 136011 (1).</p><p><italic><tp:taxon-name>Plectostoma palinhelix</tp:taxon-name></italic> (van Benthem Jutting, 1952)</p><p>- BOR 5520 (1), V 5104 (2).</p><p><bold>Appendix 13.</bold> A Blender file consisting of 11 shell 3D models of 3 species, Part 8 of 10.</p><p><italic><tp:taxon-name>Plectostoma relauensis</tp:taxon-name></italic> sp. n.</p><p>- BOR 5511 (2), BOR 5647 (1), V 8196 (2).</p><p><italic><tp:taxon-name>Plectostoma retrovertens</tp:taxon-name></italic> (Tomlin, 1938)</p><p>- V 5142 (2), BOR 5559 (1).</p><p><italic><tp:taxon-name>Plectostoma salpidomon</tp:taxon-name></italic> (van Benthem Jutting, 1952)</p><p>- BOR 5539 (1), V 8658 (2).</p><p><bold>Appendix 14.</bold> A Blender file consisting of 13 shell 3D models of 5 species, Part 9 of 10.</p><p><italic><tp:taxon-name>Plectostoma tohchinyawi</tp:taxon-name></italic> sp. n.</p><p>- BOR 5533 (2), BOR 5649 (1), V 8811 (2).</p><!--PageBreak--><p><italic><tp:taxon-name>Plectostoma charasense</tp:taxon-name></italic> (Tomlin, 1948)</p><p>- ZMA 162063 (1), ZMA 162064 (2).</p><p><italic><tp:taxon-name>Plectostoma praeco</tp:taxon-name></italic> van Benthem Jutting, 1961</p><p>- ZMA 162150 (1), ZMA 162151 (1), ZMA 162152 (1).</p><p><italic><tp:taxon-name>Plectostoma ikanensis</tp:taxon-name></italic> sp. n. Form BOR 5504</p><p>- BOR 5504 (1).</p><p><italic><tp:taxon-name>Plectostoma tenggekensis</tp:taxon-name></italic> sp. n.</p><p>- BOR 5596 (1), BOR 5649 (1).</p><p><bold>Appendix 15.</bold> A Blender file consisting of 10 shell 3D models of 1 species, Part 10 of 10.</p><p><italic><tp:taxon-name>Plectostoma laidlawi</tp:taxon-name></italic> (Sykes, 1902) Form BOR 5510</p><p>- BOR 5510 (1), V 5558 (1), ZMA 136014 (1).</p><p><italic><tp:taxon-name>Plectostoma laidlawi</tp:taxon-name></italic> (Sykes, 1902) Form BOR 5571</p><p>- BOR 5571 (1), V 7878 (2), ZMA 162099 (4).</p><p><bold>Appendix 16.</bold> 51 COI sequences for 19 <italic><tp:taxon-name>Plectostoma</tp:taxon-name></italic> species in FASTA format. Each sequence is labeled with BOLD process ID, GenBank accession no, sample ID and species name.</p><p><bold>Appendix 17.</bold> DNA sequence alignment for phylogenetic analysis.</p><p><bold>Appendix 18.</bold> Shell colouration of <italic><tp:taxon-name>Opisthostoma</tp:taxon-name></italic> species.</p></app><fig id="F18" position="float" orientation="portrait"><label>Figures 18.</label><caption><p>Distributional records of <italic><tp:taxon-name>Plectostoma</tp:taxon-name></italic> species. <bold>A</bold>–<bold>D</bold> distribution records for each of 31 <italic><tp:taxon-name>Plectostoma</tp:taxon-name></italic> species.</p></caption><graphic xmlns:xlink="http://www.w3.org/1999/xlink" xlink:href="zookeys-393-001-g018.jpg" position="float" orientation="portrait" xlink:type="simple"/></fig></tp:treatment-sec><ref-list><ref id="B76"><mixed-citation xmlns:xlink="http://www.w3.org/1999/xlink" xlink:type="simple"><person-group><name name-style="western"><surname>Norhanis</surname><given-names>MR</given-names></name><name name-style="western"><surname>Aileen</surname><given-names>Tan SH</given-names></name><name name-style="western"><surname>Zulfigar</surname><given-names>Y</given-names></name><name name-style="western"><surname>Panha</surname><given-names>S</given-names></name><name name-style="western"><surname>Sutcharit</surname><given-names>C</given-names></name><name name-style="western"><surname>Tongkerd</surname><given-names>P</given-names></name></person-group> (<year>2010</year>) <article-title>An annotated checklist of micro-landsnails from limestone areas in Langkawi Islands, Kedah, Peninsular Malaysia.</article-title><source>Malayan Nature Journal</source><volume>62</volume>(<issue>3</issue>): <fpage>307</fpage>–<lpage>313</lpage>.</mixed-citation></ref></ref-list></tp:taxon-treatment>
