# Supplementary material for: A cybertaxonomic revision of the micro-landsnail genus Plectostoma Adam (Mollusca, Caenogastropoda, Diplommatinidae), from Peninsular Malaysia, Sumatra and Indochina
Source: Zookeys. 2014 Mar 25;(393):1–107. doi: 10.3897/zookeys.393.6717 (PMC3974427; doi:10.3897/zookeys.393.6717)
Supplement: XML Treatment for Plectostoma klongsangensis [file zookeys.393.6717-treatment26.xml]

<!DOCTYPE tp:taxon-treatment
  PUBLIC "-//TaxonX//DTD Taxonomic Treatment Publishing DTD v0 20100105//EN" "tax-treatment-NSO.dtd">
<tp:taxon-treatment xmlns:tp="http://www.plazi.org/taxpub"><tp:treatment-meta><mixed-citation publication-type="journal"><person-group><name><surname>Liew</surname><given-names>Thor-Seng</given-names></name><name><surname>Vermeulen</surname><given-names>Jaap Jan</given-names></name><name><surname>Marzuki</surname><given-names>Mohammad Effendi bin</given-names></name><name><surname>Schilthuizen</surname><given-names>Menno</given-names></name></person-group><article-title>A cybertaxonomic revision of the micro-landsnail genus <italic>Plectostoma</italic> Adam (Mollusca, Caenogastropoda, Diplommatinidae), from Peninsular Malaysia, Sumatra and Indochina</article-title><source>Zookeys</source><day>25</day><month>3</month><year>2014</year><volume>2014</volume><issue>393</issue><fpage>1</fpage><lpage>107</lpage><pub-id pub-id-type="doi">10.3897/zookeys.393.6717</pub-id></mixed-citation></tp:treatment-meta><tp:nomenclature><tp:taxon-name>
                        <tp:taxon-name-part taxon-name-part-type="genus">Plectostoma</tp:taxon-name-part>
                        <tp:taxon-name-part taxon-name-part-type="species">klongsangensis</tp:taxon-name-part>
                        <object-id xmlns:xlink="http://www.w3.org/1999/xlink" xlink:type="simple">http://species-id.net/wiki/Plectostoma_klongsangensis</object-id>
                    </tp:taxon-name><tp:taxon-authority>(Panha, 1997)</tp:taxon-authority><tp:nomenclature-citation-list><tp:nomenclature-citation><tp:taxon-name>Opisthostoma klongsangensis</tp:taxon-name><comment> Panha, 1997: 133, figure 1 (original description).</comment></tp:nomenclature-citation><tp:nomenclature-citation><tp:taxon-name>Opisthostoma klongsangensis</tp:taxon-name><comment> Panha, <xref ref-type="bibr" rid="B50">Hemmen and Hemmen (2001</xref>: 39).</comment></tp:nomenclature-citation><tp:nomenclature-citation><tp:taxon-name>Opisthostoma klongsangensis</tp:taxon-name><comment> Panha, <xref ref-type="bibr" rid="B75">Nabhitabhata (2009</xref>: 50).</comment></tp:nomenclature-citation></tp:nomenclature-citation-list></tp:nomenclature><tp:treatment-sec sec-type="Type material"><title>Type material.</title><p>Holotype: CUIZMD 0001 (not seen). Paratypes: CUIZMDM 0002 (Not seen), CUIZMDM 0003 in ZMA (Not seen, specimen could not be located in ZMA).</p></tp:treatment-sec><tp:treatment-sec sec-type="Diagnosis"><title>Diagnosis.</title><p>Shares with <italic><tp:taxon-name>Plectostoma charasense</tp:taxon-name></italic>, <italic><tp:taxon-name>Plectostoma tohchinyawi</tp:taxon-name></italic>, and <italic><tp:taxon-name>Plectostoma kitteli</tp:taxon-name></italic> the general shell form, in terms of apex, spire, and tuba, but differs by having both thin and thick spiral lines, and the left lateral side of outer peristome projected more than three times the distance of the right lateral side of outer peristome.</p><p><bold>Description</bold> (estimated from figure in <xref ref-type="bibr" rid="B81">Panha 1996</xref>). <bold>Apex.</bold> Shape: distinctly convex.</p><p><bold>Spire.</bold> Height: 2.3 mm. Width: 1.7 mm. Number of whorls: 5 1/2. Apical spire shape: oblong conical. Basal spire shape: conical. Whorl periphery: distinctly convex. Umbilicus: open.</p><p><bold>Constriction.</bold> Unknown.</p><p><bold>Tuba.</bold> Coiling direction: type 2 and aperture visible in right lateral view. Tuba whorl length in proportion to spire last whorl: ca. 7/8. Proportion of tuba that attaches to spire: less than 2/3.</p><p><bold>Aperture and peristome.</bold> Peristome: double peristomes. Outer peristome shape: different from inner peristome, the left lateral side of outer peristome is projected from inner peristome about 0.7 mm, and the right side of outer peristome about 0.1 mm, but narrowed toward the anterior part of outer peristome.</p><p><bold>Spiral lines.</bold> Thick lines: present. Thin lines: present.</p><p><bold>Radial ribs.</bold> Rib density: 3 ribs per mm. Rib intensity: thick. Shape: single-looped. Inclination: prosoclin.</p></tp:treatment-sec><tp:treatment-sec sec-type="Distribution"><title>Distribution.</title><p>Type locality. Khlong Saeng Wildlife Sanctuary Surat Thani Province, Thailand (<named-content xmlns:xlink="http://www.w3.org/1999/xlink" content-type="dwc:verbatimCoordinates" xlink:type="simple">8°31'13"N, 98°25'17"E</named-content>) (<xref ref-type="fig" rid="F18">Figure 18B</xref>).</p><p>Distribution range. Unknown.</p></tp:treatment-sec><tp:treatment-sec sec-type="Conservation status"><title>Conservation status.</title><p>Data deficient. This species has been collected once in Khlong Saeng Wildlife Sanctuary.</p><!--PageBreak--></tp:treatment-sec><tp:treatment-sec sec-type="Discussion"><title>Discussion.</title><p>From a conchological point of view, this species appears not to be related to <italic><tp:taxon-name>Plectostoma</tp:taxon-name></italic> species from the Malay Peninsula and Sumatra. Instead, it is almost identical to <italic><tp:taxon-name>Plectostoma mirabile</tp:taxon-name></italic>, an endemic species from Gomantong Cave, Sabah, Borneo. These two species are separated by the South China Sea and located more than 2000 km apart. It remains to be determined whether this similarity is due to a disjunct distribution of closely related forms, or rather convergent shell evolution.</p><p>The taxonomic status of the species remains doubtful. In the original publication, <xref ref-type="bibr" rid="B81">Panha (1996)</xref> compared it with <italic><tp:taxon-name>Plectostoma heteropleuron</tp:taxon-name></italic> (<xref ref-type="bibr" rid="B122">Vermeulen 1994</xref>) and <italic><tp:taxon-name>Plectostoma perspectivum</tp:taxon-name></italic> (Vermeulen, 1994) from Northern Borneo, but not with <italic><tp:taxon-name>Plectostoma mirabile</tp:taxon-name></italic> (Smith, 1893), which has an almost identical shell as <italic><tp:taxon-name>Plectostoma klongsangensis</tp:taxon-name></italic>. This is all the more remarkable, as <italic><tp:taxon-name>Plectostoma mirabile</tp:taxon-name></italic> (Smith, 1893) was treated in <xref ref-type="bibr" rid="B122">Vermeulen (1994)</xref>, where both <italic><tp:taxon-name>Plectostoma heteropleuron</tp:taxon-name></italic> and <italic><tp:taxon-name>Plectostoma perspectivum</tp:taxon-name></italic> were originally described.</p><p>In conclusion, more data are needed to verify the taxonomic status and the interesting biogeography of this species.</p></tp:treatment-sec><tp:treatment-sec><!--Section generated to contain objects referenced in tp:taxon-treatment.--><fig id="F18" position="float" orientation="portrait"><label>Figures 18.</label><caption><p>Distributional records of <italic><tp:taxon-name>Plectostoma</tp:taxon-name></italic> species. <bold>A</bold>–<bold>D</bold> distribution records for each of 31 <italic><tp:taxon-name>Plectostoma</tp:taxon-name></italic> species.</p></caption><graphic xmlns:xlink="http://www.w3.org/1999/xlink" xlink:href="zookeys-393-001-g018.jpg" position="float" orientation="portrait" xlink:type="simple"/></fig></tp:treatment-sec><ref-list><ref id="B50"><mixed-citation xmlns:xlink="http://www.w3.org/1999/xlink" xlink:type="simple"><person-group><name name-style="western"><surname>Hemmen</surname><given-names>J</given-names></name><name name-style="western"><surname>Hemmen</surname><given-names>C</given-names></name></person-group> (<year>2001</year>) <article-title>Aktualisierte Liste der terrestrischen Gastropoden Thailands.</article-title><source>Schriften zur Malakozoologie - aus dem Haus der Natur Cismar</source><volume>18</volume>: <fpage>35</fpage>–<lpage>70</lpage>.</mixed-citation></ref><ref id="B75"><mixed-citation xmlns:xlink="http://www.w3.org/1999/xlink" xlink:type="simple"><person-group><name name-style="western"><surname>Nabhitabhata</surname><given-names>J</given-names></name></person-group> (<year>2009</year>) <source>Checklist of Molluscan Fauna in Thailand</source>.  <publisher-name>Office of Natural Resources and Enviromental Policy and Planning</publisher-name>, <publisher-loc>Bangkok, Thailand</publisher-loc>, <size units="page">576 pp</size>.</mixed-citation></ref><ref id="B81"><mixed-citation xmlns:xlink="http://www.w3.org/1999/xlink" xlink:type="simple"><person-group><name name-style="western"><surname>Panha</surname><given-names>S</given-names></name></person-group> (<year>1996</year>) <article-title>A new species of <italic>Opisthostoma</italic> from Thailand (Prosobranchia: Cyclophoroidea: Diplommatinidae).</article-title><source>Malacological Review</source><volume>29</volume>: <fpage>133</fpage>–<lpage>134</lpage>.</mixed-citation></ref><ref id="B122"><mixed-citation xmlns:xlink="http://www.w3.org/1999/xlink" xlink:type="simple"><person-group><name name-style="western"><surname>Vermeulen</surname><given-names>JJ</given-names></name></person-group> (<year>1994</year>) <article-title>Notes on the non-marine molluscs of the island of Borneo. 6. The genus <italic>Opisthostoma</italic> (Gastropoda Prosobranchia: Diplommatinidae), part 2.</article-title><source>Basteria</source><volume>58</volume>(<issue>3–4</issue>): <fpage>73</fpage>–<lpage>191</lpage>.</mixed-citation></ref></ref-list></tp:taxon-treatment>
