# Supplementary material for: A cybertaxonomic revision of the micro-landsnail genus Plectostoma Adam (Mollusca, Caenogastropoda, Diplommatinidae), from Peninsular Malaysia, Sumatra and Indochina
Source: Zookeys. 2014 Mar 25;(393):1–107. doi: 10.3897/zookeys.393.6717 (PMC3974427; doi:10.3897/zookeys.393.6717)
Supplement: XML Treatment for Plectostoma annandalei [file zookeys.393.6717-treatment29.xml]

<!DOCTYPE tp:taxon-treatment
  PUBLIC "-//TaxonX//DTD Taxonomic Treatment Publishing DTD v0 20100105//EN" "tax-treatment-NSO.dtd">
<tp:taxon-treatment xmlns:tp="http://www.plazi.org/taxpub"><tp:treatment-meta><mixed-citation publication-type="journal"><person-group><name><surname>Liew</surname><given-names>Thor-Seng</given-names></name><name><surname>Vermeulen</surname><given-names>Jaap Jan</given-names></name><name><surname>Marzuki</surname><given-names>Mohammad Effendi bin</given-names></name><name><surname>Schilthuizen</surname><given-names>Menno</given-names></name></person-group><article-title>A cybertaxonomic revision of the micro-landsnail genus <italic>Plectostoma</italic> Adam (Mollusca, Caenogastropoda, Diplommatinidae), from Peninsular Malaysia, Sumatra and Indochina</article-title><source>Zookeys</source><day>25</day><month>3</month><year>2014</year><volume>2014</volume><issue>393</issue><fpage>1</fpage><lpage>107</lpage><pub-id pub-id-type="doi">10.3897/zookeys.393.6717</pub-id></mixed-citation></tp:treatment-meta><tp:nomenclature><tp:taxon-name>
                        <tp:taxon-name-part taxon-name-part-type="genus">Plectostoma</tp:taxon-name-part>
                        <tp:taxon-name-part taxon-name-part-type="species">annandalei</tp:taxon-name-part>
                        <object-id xmlns:xlink="http://www.w3.org/1999/xlink" xlink:type="simple">http://species-id.net/wiki/Plectostoma_annandalei</object-id>
                    </tp:taxon-name><tp:taxon-authority>(Sykes, 1903)</tp:taxon-authority><tp:nomenclature-citation-list><tp:nomenclature-citation><tp:taxon-name>Opisthostoma annandalei</tp:taxon-name><comment> Sykes, 1903: 198, Plate 20 - figures 4 &amp; 5 (original description).</comment></tp:nomenclature-citation><tp:nomenclature-citation><tp:taxon-name>Opisthostoma annandalei</tp:taxon-name><comment> Sykes, <xref ref-type="bibr" rid="B61">Laidlaw (1928</xref>: 36).</comment></tp:nomenclature-citation><tp:nomenclature-citation><tp:taxon-name>Opisthostoma annandalei</tp:taxon-name><comment> Sykes, <xref ref-type="bibr" rid="B6">van Benthem Jutting (1952</xref>: 41).</comment></tp:nomenclature-citation></tp:nomenclature-citation-list></tp:nomenclature><tp:treatment-sec sec-type="Type material"><title>Type material.</title><p>Not seen.</p></tp:treatment-sec><tp:treatment-sec sec-type="Diagnosis"><title>Diagnosis.</title><p>Shares with <italic><tp:taxon-name>Plectostoma laidlawi</tp:taxon-name></italic>, <italic><tp:taxon-name>Plectostoma tenggekensis</tp:taxon-name></italic>, and <italic><tp:taxon-name>Plectostoma praeco</tp:taxon-name></italic> the general shell form, in terms of spire and tuba shape, but differs by having slightly convex whorl periphery and straight ribs.</p></tp:treatment-sec><tp:treatment-sec sec-type="Description"><title>Description</title><p>(estimated from figure in <xref ref-type="bibr" rid="B117">Sykes 1903</xref>). <bold>Apex.</bold> Shape: moderately convex.</p><p><bold>Spire.</bold> Height: 2 mm. Width: 1.3 mm. Number of whorls: 4 1/2. Apical spire shape: depressed conical. Basal spire shape: conical. Whorl periphery: moderately convex. Umbilicus: Open.</p><p><bold>Constriction.</bold> Unknown.</p><p><bold>Tuba.</bold> Coiling direction: type 2 and aperture visible in right lateral view. Tuba whorl length in proportion to spire last whorl: approximately the same as the spire’s last whorl length. Proportion of tuba that attaches to spire: less than 1/2.</p><p><bold>Aperture and peristome.</bold> Peristome: double peristomes. Outer peristome shape: same as inner peristome and uniformly projected all around, except the posterior part.</p><p><bold>Spiral lines.</bold> Unknown</p><!--PageBreak--><p><bold>Radial ribs.</bold> Rib density: 5 ribs per mm. Rib intensity: unknown. Shape: straight. Inclination: orthoclin.</p></tp:treatment-sec><tp:treatment-sec sec-type="Distribution"><title>Distribution.</title><p>Type locality. This species is only known from its type locality, Jalor (Biserat). The exact location was not described in the original publication of this species. From the collectors’ report (Annandale and Robinson 1913), we estimated the location and name of the limestone hill from a map in the report. This hill was named Bukit Bayu. Later, we estimated its coordinates from Google Earth (<named-content xmlns:xlink="http://www.w3.org/1999/xlink" content-type="dwc:verbatimCoordinates" xlink:type="simple">6°16'48"N, 101°13'35"E</named-content>) (<xref ref-type="fig" rid="F18">Figure 18B</xref>).</p><p>Distribution range. Unknown.</p></tp:treatment-sec><tp:treatment-sec sec-type="Conservation status"><title>Conservation status.</title><p>Data Deficient.</p></tp:treatment-sec><tp:treatment-sec sec-type="Discussion"><title>Discussion.</title><p>This species has not been seen or collected after the original description. The type specimens cannot be located. <xref ref-type="bibr" rid="B117">Sykes (1903)</xref> mentioned that it is similar to <italic><tp:taxon-name>Plectostoma laidlawi</tp:taxon-name></italic> but he did not explain explicitly in what way. This is not unexpected, as <italic><tp:taxon-name>Plectostoma laidlawi</tp:taxon-name></italic> was the only one <italic><tp:taxon-name>Plectostoma</tp:taxon-name></italic> known from Peninsular Malaysia at the time, although more than 20 <italic><tp:taxon-name>Plectostoma</tp:taxon-name></italic> species had already been described from Borneo. Thus, one can assume that the statement made by Sykes was based on the geographical proximity.</p><p>Interestingly, <italic><tp:taxon-name>Plectostoma panhai</tp:taxon-name></italic> was described from a limestone hill located just 8 km from the location where <italic><tp:taxon-name>Plectostoma annandalei</tp:taxon-name></italic> was found. In addition to the geographical proximity, the two neighbouring species are similar in several shell characteristics. The shell spires are very similar in terms of number of whorls, overall shape and size. On the other hand, the main difference between these two species is the tuba coiling direction (type 1 vs. type 2).</p></tp:treatment-sec><tp:treatment-sec><!--Section generated to contain objects referenced in tp:taxon-treatment.--><fig id="F18" position="float" orientation="portrait"><label>Figures 18.</label><caption><p>Distributional records of <italic><tp:taxon-name>Plectostoma</tp:taxon-name></italic> species. <bold>A</bold>–<bold>D</bold> distribution records for each of 31 <italic><tp:taxon-name>Plectostoma</tp:taxon-name></italic> species.</p></caption><graphic xmlns:xlink="http://www.w3.org/1999/xlink" xlink:href="zookeys-393-001-g018.jpg" position="float" orientation="portrait" xlink:type="simple"/></fig></tp:treatment-sec><ref-list><ref id="B61"><mixed-citation xmlns:xlink="http://www.w3.org/1999/xlink" xlink:type="simple"><person-group><name name-style="western"><surname>Laidlaw</surname><given-names>FF</given-names></name></person-group> (<year>1928</year>) <article-title>A list of the land and fresh-water Mollusca of the Malay peninsula with notes.</article-title><source>Journal of the Malaysian Branch of the Royal Asiatic society</source><volume>6</volume>: <fpage>25</fpage>–<lpage>37</lpage>.</mixed-citation></ref><ref id="B6"><mixed-citation xmlns:xlink="http://www.w3.org/1999/xlink" xlink:type="simple"><person-group><name name-style="western"><surname>van Benthem Jutting</surname><given-names>WSS</given-names></name></person-group> (<year>1952</year>) <article-title>The Malayan species of <italic>Opisthostoma</italic> (Gastropoda, Prosobranchia, Cyclophoridae), with a catalogue of all the species hitherto described.</article-title><source>The Bulletin of the Raffles Museum</source><volume>24</volume>(<issue>5</issue>): <fpage>5</fpage>–<lpage>61</lpage>. <ext-link ext-link-type="uri" xlink:href="http://rmbr.nus.edu.sg/rbz/biblio/24/24brm005-062.pdf" xlink:type="simple">http://rmbr.nus.edu.sg/rbz/biblio/24/24brm005-062.pdf</ext-link></mixed-citation></ref><ref id="B117"><mixed-citation xmlns:xlink="http://www.w3.org/1999/xlink" xlink:type="simple"><person-group><name name-style="western"><surname>Sykes</surname><given-names>ER</given-names></name></person-group> (<year>1903</year>) <article-title>On the land operculate Mollusca collected during the “Skeat Expedition” to the Malay Peninsula in 1899–1900.</article-title><source>Proceedings of the Zoological Society of London</source><volume>1903</volume>: <fpage>194</fpage>–<lpage>199</lpage>. <ext-link ext-link-type="uri" xlink:href="http://www.biodiversitylibrary.org/item/98587#258" xlink:type="simple">http://www.biodiversitylibrary.org/item/98587#258</ext-link></mixed-citation></ref></ref-list></tp:taxon-treatment>
